# Supplementary material for: Soil enzyme profile analysis for indicating decomposer micro‐food web
Source: Imeta. 2024 Jan 2;3(1):e161. doi: 10.1002/imt2.161 (PMC10989158; doi:10.1002/imt2.161)
Supplement: Supplementary file 2 — Table S1. Network complexity and stability indices (means ± SD) of soil microbiota community in arable system and restored natural area. Table S2. The number of positive and negative links, keystone taxa and modules of bacteria, fungal, protozoa, nematode, and the whole microbiota community networks in an arable system versus a restored natural area. Table S3. Network complexity and stability indices (means ± SD) based on eight selected exoenzymes involved in carbon and nitrogen cycling under arable system and restored natural area in two seasons. [file IMT2-3-e161-s001.xlsx]

## Sheet: Table S1
Table S1. Network complexity and stability indices (means ± SD) of soil microbiota community in arable system and restored natural area.
Network indices	Bacteria		Fungi		Protozoa		Nematode		Whole microbiota community
	Arable system	Restored natural area	Arable system	Restored natural area	Arable system	Restored natural area	Arable system	Restored natural area	Arable system	Restored natural area
Complexity indices
avgK	6.85(3.34)	20.09(12.20)	4.80(3.26)	5.08(2.23)	2.58(1.17)	3.41(2.68)	1.80(0.61)	2.39(0.31)	11.93(7.22)	20.47(7.09)
avgCC	0.70(0.10)	0.89(0.10)	0.65(0.16)	0.70(0.11)	1(0)	1(0)	0.28(0.31)	0.33(0.09)	0.86(0.08)	0.92(0.06)
GD	3.84(0.88)	4.66(2.42)	3.88(0.66)	5.14(0.48)	1(0)	1(0)	2.05(0.59)	2.74(0.60)	3.76(0.24)	5.60(1.32)
Con	0.05(0.01)	0.08(0.08)	0.03(0.01)	0.03(0.01)	0.29(0.29)	0.11(0.07)	0.12(0.03)	0.11(0.01)	0.03(0.01)	0.03(0.01)
Stability indices
Robustness	0.28(0.01)	0.44(0.01)	0.28(0.05)	0.30(0.01)	0.33(0.14)	0.35(0.04)	0.13(0.05)	0.19(0.02)	0.31(0.03)	0.37(0.03)
Vulnerability	0.06(0.05)	0.02(0.01)	0.06(0.03)	0.07(0.04)	0.08(0.07)	0.07(0.04)	Na	Na	0.03(0.01)	0.01(0.01)
Significance analysis was performed using the T test. The bold values in the table represent the significant effects (p < 0.05). Na indicates that this index cannot be calculated. Abbreviations: average degree (avgK), average clustering coefficient (avgCC), average path distance (GD), connectedness (Con)

## Sheet: Table S2
Table S2. The number of positive and negative links, keystone taxa and modules of bacteria, fungal, protozoa, nematode, and the whole microbiota community networks in an arable system vs. a restored natural area.
Parameter	Bacteria		Fungi		Protozoa		Nematode		Whole microbiota community
	Arable system	Restored natural area	Arable system	Restored natural area	Arable system	Restored natural area	Arable system	Restored natural area	Arable system	Restored natural area
Positive link	2673(2096)	9136(3087)	2515(2133)	5458(4085)	2673(2096)	9136(3087)	6.75(4.23)	13.88(1.96)	13362(10299)	34651(18535)
Negative link	1345(815)	1181(411)	916(398)	2114(718)	0(0)	8(4)	7.50(2.07)	13.50(2.67)	5409(2492)	8983(2582)
Keystone taxa	0.63(0.92)	2.88(4.94)	2.75(3.01)	0.88(2.10)	0(0)	0(0)	0(0)	0.38(0.52)	6.75(10.59)	13.88(9.99)
Module	18.75(3.58)	18.50(2.20)	21.88(2.80)	27.13(3.36)	4.88(2.23)	10.50(2.33)	3.38(0.92)	4.38(0.52)	46.13(5.03)	48.88(5.28)
Values are means ± SD of four replicate plots. The bold values represent significant effects (p < 0.05).

## Sheet: Table S3
Table S3 Network complexity and stability indices (means ± SD) based on eight selected exoenzymes involved in carbon and nitrogen cycling under arable system and restored natural area in two seasons.
Network indices	Arable system	Restored natural area
Complexity indices
avgK	1.57(0.26)	2.53(0.62)
avgCC	0.30(0.19)	0.78(0.09)
GD	1.81(0.17)	1.23(0.09)
Con	0.27(0.05)	0.37(0.07)
Modularity	0.26(0.09)	0.04(0.02)
Stability indices
Robustness	0.28(0.01)	0.44(0.01)
Vulnerability	Na	Na
Significance analysis was performed by the T test. The bold values in the table represent the significant effects (p < 0.05). Na indicates that this index cannot be calculated. Abbreviation: average degree (avgK), average clustering coefficient (avgCC), average path distance (GD), connectedness (Con).

## Sheet: 2A
Treatment	TOC (g kg-1 soil)	DOC (g kg-1 soil)	CKMnO4 (g kg-1 soil)	TN (g kg-1 soil)	DN (g kg-1 soil)	DOC:DN	TOC:TN	DOC:TOC (%)	CKMnO4:TOC (%)
Arable6_1	12.2	0.3902	2.01	1.08	0.0945	4.1291	11.2963	3.19836	16.4754
Arable6_2	12.5	0.4326	1.86	0.97	0.0857	5.04784	12.8866	3.4608	14.88
Arable6_3	12.8	0.4042	1.91	1.18	0.0898	4.50111	10.8475	3.15781	14.9219
Arable6_4	11.8	0.3876	1.89	1.12	0.0921	4.20847	10.5357	3.28475	16.0169
Restored6_1	23.8	0.6331	3.17	1.3	0.1214	5.21499	18.3077	2.66008	13.3193
Restored6_2	22.9	0.6641	2.94	1.42	0.1097	6.05378	16.1268	2.9	12.8384
Restored6_3	23.8	0.5979	3.08	1.34	0.1149	5.20366	17.7612	2.51218	12.9412
Restored6_4	24.1	0.6156	3.01	1.44	0.1127	5.46229	16.7361	2.55436	12.4896
Arable9_1	10.8	0.2876	1.97	0.87	0.1014	2.83629	12.4138	2.66296	18.2407
Arable9_2	12.6	0.3154	2.21	1.14	0.0915	3.44699	11.0526	2.50317	17.5397
Arable9_3	11.4	0.3097	1.94	0.99	0.0984	3.14736	11.5152	2.71667	17.0175
Arable9_4	10.9	0.2678	2.11	1.08	0.1115	2.40179	10.0926	2.45688	19.3578
Restored9_1	21.6	0.4924	2.89	1.51	0.1214	4.05601	14.3046	2.27963	13.3796
Restored9_2	20.5	0.4766	3.12	1.36	0.1244	3.83119	15.0735	2.32488	15.2195
Restored9_3	24.4	0.5611	2.91	1.39	0.1313	4.27342	17.554	2.29959	11.9262
Restored9_4	22.2	0.5254	2.88	1.47	0.1336	3.93263	15.102	2.36667	12.973

## Sheet: 2B
Treatment	Bacteria_composition	Fungi_composition	Protozoa_composition	Nematode_composition	Whole_microbiota_composition	Bacteria (107 gene copies g-1 soil)	Fungi (106 gene copies g-1 soil)	Protozoa individuals (104 g-1 soil)	Nematode individuals (100 g-1 soil)	Shannon_Bacteria	Shannon_Fungi	Shannon_Nematode	Shannon_Protozoa	whole_microbiota_shan	F:B	PCI	NCR	NCI
Arable6_1	-0.350177	-0.224815	-0.298325	-0.158733	-0.258013	1.94	1.15	1.0383	257	8.03974	6.66656	2.29094	3.03048	-0.294484	0.0592784	0.0547	0.761905	13.8889
Arable6_2	-0.349164	-0.317897	-0.272046	-0.0923955	-0.257876	1.7	1.34	1.2337	322	8.18329	6.03433	2.36271	2.99522	-0.471044	0.0788235	0.0565	0.726027	13.7097
Arable6_3	-0.344912	-0.335434	-0.310061	-0.1958	-0.296552	1.71	1.24	1.1577	303	7.64137	6.04714	2.24448	2.27095	-1.12105	0.0725146	0.0799	0.706667	18.3333
Arable6_4	-0.338876	-0.306144	-0.292452	-0.253808	-0.29782	1.84	1.17	0.9258	294	7.71195	6.10556	2.08969	3.20878	-0.747537	0.063587	0.0645	0.75	14.876
Restored6_1	0.441737	0.320735	0.128133	0.118046	0.252163	3.27	2.78	1.8171	889	9.16104	6.72759	3.00413	3.97092	1.19343	0.0850153	0.0536	0.690141	26.8293
Restored6_2	0.431126	0.296752	0.200232	0.12716	0.263818	3.64	3.14	2.0482	745	9.33019	7.01175	2.81802	4.13668	1.31887	0.0862637	0.0381	0.626866	17.5439
Restored6_3	0.40773	0.302089	0.192357	0.142439	0.261154	2.98	2.92	1.7182	764	8.93578	7.09087	2.90107	4.03913	1.21023	0.0979866	0.0336	0.617647	24.7312
Restored6_4	0.410005	0.28857	0.230823	0.136413	0.266453	3.12	2.88	1.5774	712	9.18267	6.78228	2.73858	3.93898	1.00323	0.0923077	0.0349	0.607843	26.4706
Arable9_1	-0.357932	-0.33042	0.0608279	-0.0597142	-0.17181	2.42	1.42	1.2577	339	7.6312	6.13644	2.45089	3.04928	-0.55937	0.0586777	0.0648	0.761905	16.129
Arable9_2	-0.357015	-0.367685	-0.262067	-0.113417	-0.275046	2.08	1.57	1.4692	375	7.70847	5.45975	2.42221	2.88486	-0.921853	0.0754808	0.0496667	0.740741	12.766
Arable9_3	-0.372297	-0.381949	-0.304971	-0.148115	-0.301833	2.35	1.61	0.6779	411	7.89483	5.2066	2.44095	3.0029	-0.885302	0.0685106	0.0488	0.77381	14.8438
Arable9_4	-0.345074	-0.392955	-0.256228	-0.207411	-0.300417	2.41	1.55	1.6538	402	7.63071	6.01484	2.27785	3.26006	-0.649065	0.0643154	0.0354	0.77907	13.8686
Restored9_1	0.450962	0.378688	0.270999	0.135207	0.308964	4.42	3.66	1.0318	966	7.90092	5.59706	3.00932	3.98526	0.193393	0.0828054	0.0468	0.728395	23.4043
Restored9_2	0.0803441	0.308747	0.353927	0.209586	0.238151	4.88	4.11	1.7109	795	8.27379	6.01339	2.94064	3.74258	0.360423	0.0842213	0.0765	0.703704	18.0328
Restored9_3	0.273406	0.374336	0.274612	0.159003	0.270339	3.89	3.72	2.0591	818	8.26598	5.98572	2.8899	3.42401	0.155889	0.0956298	0.0806	0.675	21.4953
Restored9_4	0.320137	0.377383	0.284239	0.20154	0.295825	4.02	3.88	2.9891	801	8.6778	5.40472	2.95012	3.62574	0.21424	0.0965174	0.0254	0.72	17.757

## Sheet: 2C
Bacteria_asv_ID	Arable6_1	Arable6_2	Arable6_3	Arable6_4	Restored6_1	Restored6_2	Restored6_3	Restored6_4	Arable9_1	Arable9_2	Arable9_3	Arable9_4	Restored9_1	Restored9_2	Restored9_3	Restored9_4		Fungi_asv_ID	Arable6_1	Arable6_2	Arable6_3	Arable6_4	Restored6_1	Restored6_2	Restored6_3	Restored6_4	Arable9_1	Arable9_2	Arable9_3	Arable9_4	Restored9_1	Restored9_2	Restored9_3	Restored9_4		Protozoa_asv_ID	Arable6_1	Arable6_2	Arable6_3	Arable6_4	Restored6_1	Restored6_2	Restored6_3	Restored6_4	Arable9_1	Arable9_2	Arable9_3	Arable9_4	Restored9_1
Bac_asv1	0.100606	0.11931	0.14451	0.105518	0.00189827	0.00170611	0.00222705	0.00234404	0.0875542	0.0778549	0.0864204	0.0822406	0.00138076	0.046535	0.00218228	0		Fun_asv1	0.136778	0.178544	0.186405	0.172433	0.00732172	0.00679886	0.00459762	0.0117293	0.11854	0.123842	0.228045	0.171742	0.00109015	0.00287577	0.00410625	0.00171576		Pro_asv1	0	0	0	0	0	0	0	0	0	0	0.00117647	0	0
Bac_asv2	0.0407127	0.0307697	0.0464999	0.0467644	0	0	0	0	0.00793431	0.00750921	0.00758813	0.00876568	0	0.00109443	0	0		Fun_asv2	0.0339398	0.0179898	0.0127998	0.0140098	0.270674	0.213226	0.233329	0.278185	0.00371263	0.00601003	0.00212058	0.000798855	0.219629	0.189242	0.26671	0.279351		Pro_asv2	0.00823529	0	0	0	0.000588235	0.00176471	0	0	0	0	0.00117647	0.00235294	0.00588235
Bac_asv3	0.00968455	0.00789551	0.00820132	0.00487505	0	0	0	0	0.0575699	0.0492349	0.0646572	0.081813	0	0.0144027	0	0.00010009		Fun_asv3	0.0250829	0.0205998	0.0388274	0.0590973	0.0183754	0.0238448	0.0290327	0.0288272	0.0186387	0.0184211	0.0223994	0.0229045	0.0531421	0.0494004	0.0611222	0.0858196		Pro_asv3	0	0	0	0	0	0	0	0	0	0.000588235	0	0	0.00117647
Bac_asv4	0.0234827	0.0160509	0.0409292	0.0331865	0.00141154	0.000259625	0.000835143	0.00205617	0.0107944	0.00432134	0.0529588	0.017175	0.000358997	0.00555969	0.00178028	0.00265239		Fun_asv4	0.0652434	0.0318206	0.0581445	0.0787641	0.0427921	0.0491813	0.0433915	0.031065	0.0921733	0.0506496	0.125127	0.0727435	0.0462752	0.0920363	0.0602872	0.0776539		Pro_asv4	0	0	0	0	0.00117647	0	0	0	0	0	0	0.00235294	0
Bac_asv5	0.0636077	0.055496	0.105727	0.088076	0	0	0	0	0.0129163	0.0200482	0.0174949	0.0240878	0	0.00424638	0	0		Fun_asv5	0.0220174	0.0100499	0.00624111	0.00795378	0.0615834	0.0619069	0.0932243	0.0767806	0.00163431	0.00155278	0.00217137	0.000524621	0.00637786	0.00471533	0.0149024	0.0145522		Pro_asv5	0	0	0	0	0	0	0.00294118	0	0	0	0	0	0
Bac_asv6	0.0130459	0.00191702	0.00978742	0.0160696	0.0295449	0.0155404	0.0261121	0.0181766	0.0227881	0.0307453	0.0225536	0.0247292	0.0217884	0.0286302	0.0310687	0.0176159		Fun_asv6	0.0639354	0.0686173	0.105795	0.106445	0.00109443	0.00154337	0.00194874	0.00707727	0.0256483	0.0505379	0.0427926	0.037582	0.00123278	0.000116428	0.0010413	0.000254186		Pro_asv6	0	0	0	0	0.00117647	0.0164706	0.0582353	0.0217647	0	0	0	0	0.0235294
Bac_asv7	0.0276198	0.0236865	0.0330567	0.0316698	0.00340715	0.00886433	0.0136963	0.00867706	0.00129163	0.00708416	0.00505875	0.00605758	0.00521926	0.00569102	0	0		Fun_asv7	0.0303051	0.0374187	0.0846278	0.0784499	0.000777043	0.000596693	0.00214711	0.00412289	0.0128289	0.0460359	0.0486337	0.0257303	0	0.000256142	0.00101183	0.000651352		Pro_asv7	0	0	0	0	0	0	0	0.00705882	0	0	0	0	0
Bac_asv8	0.0361525	0.0327842	0.0287433	0.0297198	0.0036992	0.00181737	0.00618006	0.00415347	0.0954885	0.0727543	0.0538547	0.046394	0.00223683	0.0173357	0.0125194	0.0134121		Fun_asv8	0.0448636	0.0504933	0.0499289	0.0441688	0.00147748	0.00140567	0.00176787	0.0051922	0.0588163	0.0331334	0.0352372	0.0540122	0.000163012	0.000256142	0.000972533	0.000460712		Pro_asv8	0	0	0	0	0	0	0	0	0	0	0	0	0
Bac_asv9	0.0034084	0.0135816	0.00346235	0.00393616	0.00496471	0.00886433	0.0208229	0.0172307	0.0302611	0.0258572	0.0270327	0.0188854	0.0183365	0.0199624	0.0213633	0.0174157		Fun_asv9	0.00197707	0.000536644	0.000110462	0.00010879	0.0193495	0.0099315	0.0106189	0.0112222	0.0003023	0.00021225	0.000292056	0.000250388	0.031818	0.105111	0.0587351	0.0698853		Pro_asv9	0	0	0	0	0	0	0	0	0	0	0	0	0
Bac_asv10	0.0049598	0.00331416	0.00338498	0.0062834	0.041616	0.029078	0.0501642	0.0486902	0	0.00212525	0	0.00142531	0.0363415	0.0154095	0.0374433	0.056651		Fun_asv10	0.00235651	0.00143918	0.000441849	0.000568127	0.0172701	0.0164894	0.0121242	0.0216507	0.000510132	0.000402158	0.000672999	0.00145463	0.0243296	0.106078	0.0392255	0.0573666		Pro_asv10	0	0	0	0	0	0.00176471	0	0	0	0	0	0	0
Bac_asv11	0.0275257	0.0211197	0.0285886	0.0270475	0.00053541	0.00200282	0.00167029	0.00217955	0.00922594	0.0113347	0.0106445	0.00855188	0.000331382	0.0036335	0	0.000550495		Fun_asv11	0	0	0.000662773	0.000290107	0	0	0	0	0.0424071	0.203436	0.0159742	0.0267318	0.000244519	0	0.00163071	0.000683125		Pro_asv11	0	0	0	0	0	0.00176471	0.00176471	0.00117647	0	0	0	0	0.0241176
Bac_asv12	0.0132575	0.0152387	0.0101936	0.0149863	0.0128985	0.018285	0.00534491	0.0118436	0.0210352	0.0175687	0.0225009	0.0254418	0.0100519	0.0128267	0.031643	0.0472926		Fun_asv12	0.0325019	0.0185874	0.0159894	0.0220965	0.0166462	0.0209646	0.0297853	0.0403911	0.00314581	0.00394338	0.00209518	0.0043639	0.005736	0.00193271	0.00987269	0.00505195		Pro_asv12	0	0	0	0	0	0	0	0	0	0	0	0	0.0405882
Bac_asv13	0.0106483	0.00809046	0.0146618	0.0105807	0.00126552	0.00496996	0.0056233	0.00407123	0.00738076	0.00283366	0.00295094	0.00391961	0.00193306	0.00201375	0	0.00305275		Fun_asv13	0.00220673	0.000487858	0.000110462	8.46e-05	0.0505954	0.0428414	0.00939945	0.00757334	0.00012281	0	0	0	0.0395509	0.0446501	0.0104425	0.0107076		Pro_asv13	0	0	0	0	0	0	0	0	0	0	0	0	0
Bac_asv14	0.00437215	0.00367157	0	0	0	0	0	0	0.00655042	0.0112638	0.0125942	0.0130416	0	0	0	0		Fun_asv14	0.0122119	0.00980595	0.0046118	0.00640654	0.0241759	0.0347574	0.0284609	0.0153892	0.00105805	0.00111711	0.00139679	0.000321927	0	0.00294563	0.0155409	0.00573508		Pro_asv14	0	0	0	0	0	0	0	0	0	0	0.00588235	0	0
Bac_asv15	0.00521837	0.00172207	0	0	0	0	0	0	0	0	0.00068504	0	0	0.00105065	0.0930339	0		Fun_asv15	0.0376143	0.0285763	0.000138078	0.000169229	0	5.74e-05	0.00051344	0.000948045	0.00012281	0.0101545	0.122613	0.00116847	0	0	0.000265236	6.35e-05		Pro_asv15	0	0	0	0	0	0	0	0	0	0	0	0	0.0311765
Bac_asv16	0.0202623	0.0199825	0.0147005	0.0247725	0	0	0	0	0.0371806	0.0593653	0.0498498	0.052309	0	0.0214508	0	0		Fun_asv16	0.000519232	0.000865949	0.00267871	0.00123296	0.00108348	0.00152042	0.00196041	0.000440951	0.00337254	0.00485941	0.00107934	0.000274234	0.11471	0.00731168	0.0244017	0.0111048		Pro_asv16	0	0	0	0	0.00235294	0.0382353	0.00235294	0.01	0	0	0	0	0.0676471
Bac_asv17	0.0026562	0.0035741	0.00392657	0.00357504	0	0	0	0	0.00987176	0.0133182	0.00890552	0.0189567	0	0.00166353	0	0		Fun_asv17	0.0230559	0.0413704	0.0176739	0.0139856	0.00015322	0.000206548	0.00077016	0.00219373	0.0126777	0.0102885	0.0108061	0.0253607	0	0.000104785	0.000334001	0.000206526		Pro_asv17	0	0	0.000588235	0	0	0	0	0	0	0	0	0	0
Bac_asv18	0.0496686	0.0448062	0.0627672	0.0532645	0.0016549	0.0034493	0.00634708	0.00744335	0.0516653	0.0524936	0.0543816	0.0411916	0.00248536	0.00919319	0.001206	0.000900811		Fun_asv18	0.000289571	0	0.000207117	0.000350546	3.28e-05	7.46e-05	7.58e-05	0.000220476	0.000387322	0	0	0	0.108006	0.00110607	0.00240677	0.000921425		Pro_asv18	0	0.00176471	0	0	0	0	0	0	0	0	0	0.00176471	0
Bac_asv19	0.0104838	0.00848036	0.0090524	0.0107973	0	0	0	0	0.00129163	0.00297535	0.00200242	0.00320696	0	0	0	0		Fun_asv19	0.00106842	0.000182947	0	9.67e-05	0.00354594	0.0138903	0.00379245	0.00456384	0.00015115	0.000167566	6.35e-05	0.0095028	0.0064288	0.0186518	0.036691	0.00692657		Pro_asv19	0	0	0	0	0	0	0.000588235	0	0	0	0	0	0.00352941
Bac_asv20	0.0103427	0.0128018	0.00468094	0.00780009	0.00345583	0.00382019	0.00250543	0.0019328	0.00867239	0.0131765	0.0128577	0.0189567	0.00248536	0.0123451	0.00643198	0.0170153		Fun_asv20	0.00548189	0.000597627	0.000179501	0.000290107	0.0103095	0.00612758	0.00769576	0.0105939	0.000906901	0.000223421	0.000126981	0.000286157	0.0299332	0.0123763	0.0196078	0.0126458		Pro_asv20	0	0	0	0	0.00117647	0	0	0	0	0	0	0	0.00235294
Bac_asv21	0	0	0	0	0	0	0	0	0	0	0	0	0	0	0.0308965	0.00165149		Fun_asv21	0.00869713	0.00370772	0.000828466	0.000942849	0.0185396	0.0135518	0.0144055	0.016216	0.0109962	0.00178737	0.000520622	0.00222964	0.023158	0.00202585	0.00740697	0.00184285		Pro_asv21	0	0	0	0	0	0	0	0	0	0	0	0	0.00294118
Bac_asv22	0.00336138	0.00289177	0	0.00494728	0	0.00114977	0.000278381	0.000616852	0.0214042	0.0181354	0.0237129	0.0267246	0	0.00148842	0.000918854	0		Fun_asv22	0.0215781	0.0200998	0.00553691	0.00517358	0.00566913	0.00818158	0.00458012	0.00554496	0.00342922	0.00192142	0.00359356	0.011959	0.019643	0.0130632	0.0407187	0.022845		Pro_asv22	0.01	0	0.00176471	0	0	0	0	0	0	0.00117647	0.00705882	0.00117647	0.00117647
Bac_asv23	0.00256217	0.00191702	0.00131531	0.0015528	0	0	0	0	0.00378264	0.0101303	0.00758813	0.00691277	0	0.0021013	0	0		Fun_asv23	0.0286676	0.0368333	0.0158789	0.0115197	0.00129142	0.00112454	0.00312732	0.00748515	0.0292664	0.00807668	0.00290786	0.0118278	0.000845627	0.00493655	0.000491178	0.00198583		Pro_asv23	0	0.000588235	0	0	0	0	0	0	0	0	0	0	0
Bac_asv24	0.00782756	0.00695324	0.00897503	0.00920844	0.00481869	0.0041169	0.0046768	0.00567504	0.00950272	0.0323746	0.00927438	0.0106186	0.00579918	0.00792365	0.00568541	0.0145131		Fun_asv24	0.000968567	0.00107329	0.00136697	0.00140219	0.000131331	0.000206548	0.000151698	0.000462999	0.0497567	0.0058313	0.00345388	0.0329319	0.000224142	0	0.0010413	0.000333619		Pro_asv24	0	0	0	0	0	0	0	0	0	0	0	0	0
Bac_asv25	0.0206149	0.0155961	0.00953597	0.0139029	0.00399124	0.00192864	0.00434274	0.00382448	0.00396716	0.00127515	0.00279285	0.00185291	0.00336905	0.0152344	0.0038477	0.00505455		Fun_asv25	0.00181731	0.000561037	0	0	0.00970757	0.00236382	0.00237466	0.00171971	0.000330641	0.000189908	0	0	0.0309316	0.0119688	0.0287929	0.0181425		Pro_asv25	0	0	0	0	0	0	0	0	0	0	0.00117647	0	0
Bac_asv26	0.0211556	0.0189102	0.0292849	0.022028	0.00992942	0.0183963	0.0359111	0.0265247	0.00821109	0.00623406	0.00447911	0.00947833	0.0067381	0.0257847	0.0105094	0.016715		Fun_asv26	0.0217478	0.0194534	0.0178396	0.0287448	0.00374294	0.00422275	0.00345405	0.00212759	0.0318549	0.0228895	0.0211931	0.0214737	0.000478849	0.00130399	0.000648356	0		Pro_asv26	0.0182353	0.00294118	0.000588235	0.00176471	0.0211765	0.0388235	0.02	0.0964706	0	0.00882353	0.00176471	0.0117647	0.0511765
Bac_asv27	0.0156551	0.0137115	0.00649916	0.00621118	0	0	0	0	0.0200203	0.0120431	0.0163356	0.00890821	0	0	0	0		Fun_asv27	0.0143288	0.0117452	0.0140149	0.0159801	0.00202469	0.00163517	0.00268973	0.00264571	0.0125738	0.0431762	0.0147298	0.024383	0.000315837	0.00112935	0.00114936	0.000905538		Pro_asv27	0	0	0	0	0.00941177	0.00647059	0.0176471	0.03	0	0	0	0	0.0164706
Bac_asv28	0.0126228	0.00942262	0.0153194	0.00975011	0	0	0	0	0.0178061	0.00835931	0.0129631	0.011545	0	0	0	0		Fun_asv28	0.00131805	0.0961813	0.00760808	0.00657577	0.00105065	0.000539319	0.00110273	0.00392447	0.000585707	0.000323961	0.00146028	0.000453082	2.04e-05	0	2.95e-05	0		Pro_asv28	0	0	0	0	0.0117647	0.01	0.0264706	0.0252941	0	0	0	0	0.0317647
Bac_asv29	0.00218607	0.00328167	0.00234047	0.00509172	0.00447798	0.00174319	0.00178164	0.00217955	0.0250946	0.0182063	0.0242926	0.0283637	0.00375566	0.00332706	0.0183771	0.00920829		Fun_asv29	0.000649039	0.000451269	0.000262348	0.000265932	3.28e-05	1.15e-05	0.000315065	0.000429927	0.00479902	0.058771	0.00604429	0.010397	0	0.000128071	0.000383119	0.00019064		Pro_asv29	0	0	0	0	0	0.00764706	0	0	0	0	0	0	0
Bac_asv30	0.00232711	0.0012022	0.00632507	0.00863065	0	0	0	0	0.0034136	0.00290451	0.00205512	0	0	0.00157598	0	0.00150135		Fun_asv30	0.0257519	0.0258443	0.0137802	0.00952519	0.000842709	0.000476207	0.000414253	0.00165357	0.000292853	0.000804316	0.000736489	0.000918088	6.11e-05	0.000104785	5.89e-05	9.53e-05		Pro_asv30	0	0.00235294	0	0	0	0	0	0	0	0	0	0	0
Bac_asv31	0.0198627	0.0177405	0.030813	0.0319587	0	0	0	0	0.0038749	0.00481723	0.00305633	0.00662771	0	0.00262663	0.000746569	0		Fun_asv31	0.000279586	0.000280519	0	3.63e-05	0.00494681	0.0554924	0.00122525	0.00185199	0.0339804	0.00194377	0.00476178	0.00331465	0.00248594	0.0025847	0.00113953	0.000857878		Pro_asv31	0	0	0	0	0.00294118	0.00823529	0.00235294	0	0	0	0	0	0
Bac_asv32	0.00166894	0.000747311	0.00348169	0.00216669	0.000632757	0.000407982	0.000946495	0.00123371	0	0	0	0	0.000441842	0.0136585	0	0		Fun_asv32	0.00218676	0.00108548	0.000593734	0.000713181	0.00457471	0.00356868	0.0057762	0.0128317	0.000188938	0.00010054	0.000215868	0	0.0119712	0.00733496	0.00916539	0.0111842		Pro_asv32	0	0	0.00294118	0	0.00882353	0.0217647	0.0164706	0.0211765	0	0	0.00176471	0	0.00882353
Bac_asv33	0.000916741	0.000617344	0.000967137	0.000397227	0.0698467	0.112937	0.0748845	0.111445	0	0	0	0.00049886	0.0844471	0.0235083	0.00511112	0.00380342		Fun_asv33	0.00470304	0.00179288	0.000828466	0.00126922	0.0130893	0.0135002	0.0113365	0.00278902	0.000358982	0	0	0	0.000621485	0.000267784	0.000186648	0.000413052		Pro_asv33	0	0	0	0	0.0117647	0.0164706	0.00941177	0.0147059	0	0.00352941	0	0	0.0135294
Bac_asv34	0	0	0	0	0.0103188	0.00700987	0.00690385	0.00818358	0	0	0	0	0.0085607	0.0042026	0.00281399	0.00480432		Fun_asv34	0.02027	0.0194168	0.00379714	0.00502853	0.00293306	0.00330476	0.00435257	0.00541267	0.0013509	0.000904856	0.000571414	0.000441159	0.00101883	0.00139714	0.000805533	0.000603692		Pro_asv34	0	0	0	0	0.00529412	0.0164706	0.00470588	0.0288235	0	0.00764706	0	0.00176471	0.0129412
Bac_asv35	0.00119881	0.00146213	0.00669259	0.00476672	0	0	0	0	0	0	0	0	0	0	0	0		Fun_asv35	0.00442345	0.0037931	0.00229209	0.00431535	0.00958718	0.0104536	0.0117449	0.00601898	0.000113363	0	0.000101585	0	0	0	0	0		Pro_asv35	0.000588235	0	0	0	0.00411765	0.0105882	0.0205882	0.0247059	0	0.00235294	0	0.00176471	0.0182353
Bac_asv36	0.011518	0.0162459	0.00796921	0.0107612	0.00141154	0	0.000835143	0.000740223	0.0181751	0.0342873	0.0271908	0.0343501	0	0.0109443	0.00401999	0.0035532		Fun_asv36	0.00170747	0.00114647	0.00103558	0.000979112	0.0156394	0.00656362	0.00446343	0.00451975	0.000557366	0.000480356	0.000177773	0.00100155	0.00598052	0.00488998	0.00672914	0.00513138		Pro_asv36	0	0	0	0	0	0	0.00176471	0	0	0	0	0	0
Bac_asv37	0.00173946	0.0031842	0.00137333	0.00151668	0.00272572	0.00367183	0.00239408	0.00131595	0.0034136	0.00743837	0.00753544	0.00548746	0.00259582	0.00275796	0.00430713	0.00530477		Fun_asv37	0.00414387	0.00337842	0.00647584	0.00408568	0.000164164	0.000154911	0.000169202	0.000341737	0.00601767	0.00670264	0.0291294	0.0165971	0	0.000116428	0.000334001	0.000222413		Pro_asv37	0	0	0	0	0	0.00294118	0	0.00411765	0	0	0	0	0.00235294
Bac_asv38	0.00235062	0.0035741	0.00156676	0.00151668	0.0180092	0.0161338	0.0148099	0.00921166	0.00286004	0.00212525	0.00131738	0.00377708	0.0207114	0.0057348	0.0118877	0.016665		Fun_asv38	0.00336502	0.00221976	0.0033829	0.00332415	0.0113602	0.00837091	0.00895602	0.00325202	0.00102026	0.00128467	0.000812678	0.000727316	0.00125316	0.00175806	0.000933239	0.000667239		Pro_asv38	0	0	0	0	0	0	0	0.00294118	0	0	0.00117647	0.00176471	0.00411765
Bac_asv39	0.000258568	0.000227443	0.000135399	0	0.00637625	0.00712113	0.00573465	0.00501707	0.000645816	0	0	0	0.0104385	0.00232019	0.0165394	0.0179161		Fun_asv39	0.0479291	0.0513837	0.0594424	0.0535369	0.0489537	0.0416021	0.0400308	0.0262366	0.0493883	0.0614185	0.0585636	0.10347	0.0215584	0.0295378	0.0137628	0.0108029		Pro_asv39	0.0670588	0.0111765	0.0376471	0.0388235	0.0129412	0.00647059	0.00705882	0.00588235	0	0	0.0629412	0.0323529	0.0229412
Bac_asv40	0	0	0	0	0.0172791	0.0199169	0.0117477	0.00826582	0	0	0	0	0.013559	0.00319573	0.00987768	0.0100591		Fun_asv40	0.00197707	0.00147577	0.00198832	0.00288899	0.0116338	0.0140051	0.0119725	0.00114647	0.000113363	0.000167566	0.000507924	0	0.000611297	0.000593783	0.00215136	0.000508372		Pro_asv40	0	0.0105882	0	0	0	0	0	0	0	0	0.000588235	0.00470588	0
Bac_asv41	0.0141507	0.0126393	0.0201551	0.020078	0.000486736	0.00174319	0.0023384	0.00382448	0	0.0042505	0.00368868	0.00256556	0.000745609	0.00941207	0	0		Fun_asv41	0.00636059	0.00452489	0.00849178	0.0102021	0.000448715	0.000688492	0.00146447	0.00205042	0.00440225	0.00817722	0.0148314	0.0491594	0.000682615	0.00713704	0.00356595	0.00147746		Pro_asv41	0.0529412	0.00882353	0.0135294	0.0335294	0	0	0.00529412	0	0	0.00294118	0.0117647	0.0164706	0
Bac_asv42	0.00933195	0.0105598	0.00282404	0.00635563	0	0	0	0	0	0	0	0	0	0	0	0		Fun_asv42	0.0141491	0.0108183	0.0153819	0.0151581	0.00465132	0.00473338	0.00560116	0.00331816	0.0320911	0.0115174	0.00737759	0.0180279	0.00248594	0.0038887	0.00501002	0.00141391		Pro_asv42	0	0	0	0	0.00470588	0	0.00764706	0.00470588	0	0	0	0	0.0170588
Bac_asv43	0.0126463	0.00974754	0.00769841	0.0179113	0.0160136	0.0175803	0.015812	0.00970515	0.00765753	0.011618	0.00611266	0.0124715	0.0063791	0.00757344	0.00694883	0.00610549		Fun_asv43	0.00562168	0.00718372	0.00992778	0.00958563	0.000755155	0.001027	0.00155199	0.00270083	0.00242785	0.0077192	0.00793631	0.00463813	0.000224142	6.99e-05	0.000579591	9.53e-05		Pro_asv43	0	0	0	0	0	0.00294118	0	0.0182353	0	0	0	0.01	0
Bac_asv44	0	0	0	0	0.00496471	0.011646	0.0013919	0.000575729	0	0	0	0	0.0076494	0.00157598	0	0.00140126		Fun_asv44	0.000539202	0.000390287	0.00341052	0.0014868	9.85e-05	2.87e-05	0.000151698	0.000132285	0.0156063	0.00697074	0.0176376	0.00779778	0.000998451	0	0.000373296	0.000127093		Pro_asv44	0	0	0	0	0	0	0	0	0	0	0	0	0.000588235
Bac_asv45	0.00662874	0.00282679	0.00303681	0.0040806	0.0142614	0.0123878	0.0202105	0.0143521	0	0	0.0011593	0.0024943	0.0112946	0.00507814	0.0080974	0.014463		Fun_asv45	0.00379438	0.00297594	0.00131174	0.00212745	0.00482642	0.00291462	0.0115466	0.0200192	0	0.000882514	0.0013079	0	0.008171	0.00115264	0.00420449	0.00128682		Pro_asv45	0	0.02	0	0.00882353	0	0.00647059	0.00647059	0.0117647	0	0.00117647	0.00352941	0.0217647	0.000588235
Bac_asv46	0.00766301	0.00490626	0.00949728	0.00653618	0	0	0.000501086	0.00094584	0.00876465	0.00779258	0.00374137	0.00691277	0	0.00490303	0	0		Fun_asv46	0.00179734	0.00225634	0.00114605	0.00157142	0.00237491	0.00157206	0.00621379	0.00982219	0.0003023	0.000938369	0.000761885	0.00289734	0.00380023	0.00346955	0.00440096	0.00351095		Pro_asv46	0	0.00647059	0	0	0	0	0	0	0	0	0	0	0
Bac_asv47	0.00079921	0.00126718	0.000754367	0.000433338	0	0	0	0	0.00719624	0.00531312	0.00432102	0.00562999	0	0	0	0		Fun_asv47	0.00676	0.00715932	0.00715242	0.0110241	0.00361161	0.00304658	0.0085126	0.0140553	0.00266402	0.0143325	0.00967595	0.0134375	0.00205803	0.00377227	0.00296672	0.0014298		Pro_asv47	0	0	0	0.0176471	0.00176471	0.00470588	0.00294118	0.04	0	0.00294118	0	0.0105882	0.00117647
Bac_asv48	0	0	0.00429409	0.00198613	0	0	0	0	0	0	0	0	0	0.00188241	0.00143571	0		Fun_asv48	0.000888685	0.000536644	0	8.46e-05	0.0114696	0.00840534	0.00309814	0.00567725	6.61e-05	0	0	0	0.00333157	0.000465712	0.00290778	0.00212881		Pro_asv48	0	0.0358824	0	0.00235294	0	0.0176471	0.00176471	0.0164706	0	0	0.00235294	0.00529412	0
Bac_asv49	0.00735743	0.00864282	0.00499042	0.00429727	0	0	0	0	0.00756527	0.00835931	0.0056384	0.00719783	0	0.000656656	0	0		Fun_asv49	0.00361465	0.00265883	0.00132555	0.00200658	0.00654467	0.00757341	0.00812169	0.00394651	0	0.000134053	0	0	0	0	1.96e-05	9.53e-05		Pro_asv49	0	0	0	0	0	0	0.00352941	0	0	0	0	0	0
Bac_asv50	0.00481877	0.000974754	0.00591888	0.00631952	0	0	0	0	0	0	0	0.000427594	0	0.00192619	0	0		Fun_asv50	0.000469305	0	0	0	0	0.000131961	0.00121359	0.000551189	8.5e-05	0.000145224	0	0	0.00454397	0.0131447	0.00180754	0.0648492		Pro_asv50	0	0	0	0.00117647	0	0	0.00117647	0	0	0.00235294	0	0.00117647	0.00352941
Bac_asv51	0	0	0	0	0.0120711	0.00830799	0.00740493	0.00851256	0	0	0	0	0.01019	0.00674167	0.000401999	0.00135122		Fun_asv51	0.000499261	0.00017075	0.00131174	0.00209119	0.000404938	0.000240972	0.000326734	0.000462999	0.00699069	0.0207893	0.00318722	0.00292119	0.00125316	0.00555361	0.00196471	0.00246243		Pro_asv51	0	0	0	0	0.00117647	0.00117647	0	0	0	0	0	0	0.0135294
Bac_asv52	0	0	0	0	0.00472134	0.00400564	0.00785034	0.0068265	0	0	0.000316172	0.000427594	0.00687617	0.0123451	0.0147591	0.0105595		Fun_asv52	0.0103447	0.0134405	0.0176325	0.0230998	0.0200937	0.0170574	0.0111031	0.0155656	0.0483681	0.0256599	0.0258406	0.0275665	0.00992338	0.0359413	0.011582	0.00743494		Pro_asv52	0	0	0	0	0	0.00647059	0.00411765	0.01	0	0	0	0	0
Bac_asv53	0	0	0	0	0.00530543	0.0034493	0.00345192	0.00230292	0	0	0	0	0.00557826	0	0.00419227	0.00590532		Fun_asv53	0.0102648	0.00636655	0.0127722	0.007434	0.000317384	0.000137698	0.00104438	0.00167561	0.00161542	0.00208899	0.000622206	0.0164779	0	0	0.000265236	7.94e-05		Pro_asv53	0	0	0	0	0	0.00176471	0.00117647	0.00235294	0	0	0	0	0
Bac_asv54	0.0129284	0.0124444	0.00613165	0.00953344	0	0	0	0	0.00839561	0.00531312	0.00532223	0.0049886	0	0	0	0		Fun_asv54	0	0.000231733	0.0122337	0.00378348	0	0	0	0	0	0.002547	3.81e-05	0.0277215	0	0	0.000216119	0		Pro_asv54	0	0	0	0	0	0	0	0	0	0	0	0	0
Bac_asv55	0.00312632	0.00370406	0.00197296	0.00133613	0.00481869	0.00404273	0.00439842	0.0055928	0.00202971	0	0.00126469	0.00263683	0.00403181	0.0191306	0.0118302	0.0110099		Fun_asv55	0.00127811	0.000463466	0.000856082	0.000979112	0.000372105	0.00384982	0.00223463	0.00108033	0.000160597	0.000323961	0.00026666	0	0.0142942	0.00359763	0.0159535	0.00289137		Pro_asv55	0	0	0	0	0.00294118	0	0	0	0	0	0	0	0
Bac_asv56	0	0	0	0	0	0	0	0	0	0	0	0	0.0012703	0.00831765	0.00419227	0.00925833		Fun_asv56	0.00125814	0.000707395	0.000787043	0.000326371	0.000470604	0.000395883	0.000116691	0.000606308	0.0314203	0.000849001	0.00053332	0.00248003	0.000122259	0	0.000343825	9.53e-05		Pro_asv56	0	0	0	0	0.00529412	0.00588235	0.00352941	0.00529412	0	0	0.000588235	0	0.00882353
Bac_asv57	0.00369047	0.00480879	0.0070601	0.00473061	0	0	0	0	0.0126395	0.0194814	0.0172841	0.0210946	0	0.00691678	0	0		Fun_asv57	0.000419379	0	0	0	0.00757344	0.010052	0.010368	0.00489456	0	0	0	0	0.00338251	0.0100128	0.0115918	0.0089124		Pro_asv57	0	0	0	0	0.000588235	0	0	0	0	0	0	0	0
Bac_asv58	0	0	0	0	0.0296909	0.0455456	0.0317911	0.0363532	0	0	0	0	0.0239976	0.00709189	0.00367542	0.00650585		Fun_asv58	0.00442345	0.00369553	0.0058683	0.00404941	0.000262663	0.000218022	0.000233382	0.00155435	0.00352369	0.00258051	0.00218407	0.00840587	0	6.99e-05	0.000108059	6.35e-05		Pro_asv58	0	0	0	0	0	0	0.000588235	0	0	0	0	0	0
Bac_asv59	0.00223309	0.00123469	0	0	0	0	0	0	0.0118092	0.0080051	0.0122253	0.00235177	0	0	0	0		Fun_asv59	0.00154771	0.00110988	0.00153266	0.00201866	0.00170731	0.00319575	0.00406084	0.00090395	0.0012092	0.0010054	0.00176504	0.000178848	0.00176257	0.00137385	0.00126724	0.00233534		Pro_asv59	0	0	0	0	0	0	0	0.00117647	0	0	0	0	0
Bac_asv60	0.00448968	0.00393151	0.00628639	0.00368337	0	0	0	0	0	0.00205441	0.00152817	0.00156785	0	0.000481548	0	0		Fun_asv60	0.000329512	0.00017075	0	0.000132966	0.000175108	0.000189335	0.000344238	0.000143309	0.0186954	0	0	0.0116371	0.000244519	9.31e-05	0.00580573	0		Pro_asv60	0	0.00176471	0	0.00117647	0	0	0	0	0	0	0	0	0
Bac_asv61	0	0	0	0	0.00511073	0.0114235	0.00417571	0.00308426	0	0	0	0	0.00342428	0	0.000574284	0.00140126		Fun_asv61	0.0016875	0.0027564	0.00345194	0.00361425	0	0.000114749	0.000221713	0.000396856	0.00537528	0.00533977	0.0033015	0.00691546	0	0	9.82e-05	9.53e-05		Pro_asv61	0	0	0	0	0	0.00176471	0	0.00176471	0	0.00117647	0	0	0
Bac_asv62	0.00441916	0.00308672	0.00100582	0.00198613	0	0	0	0	0	0	0	0	0	0	0.00459427	0		Fun_asv62	0.00484283	0.00373212	0.00309294	0.00419447	0.00901808	0.00724064	0.0103505	0.00949147	0.0003023	0.000335132	0.000469829	0.000894241	0.000916945	0.000849924	0.00152265	0.000730785		Pro_asv62	0.00235294	0	0	0.00176471	0	0.00941177	0.00529412	0	0	0	0	0	0.000588235
Bac_asv63	0.00613511	0.0071157	0.0019923	0.00173335	0.00219031	0.00100141	0.00161461	0.00176831	0.00572008	0.00262114	0.00295094	0.000997719	0.00160168	0.0015322	0	0.00320288		Fun_asv63	0.00419379	0.00174409	0.0019607	0.0019824	0.0129252	0.0123814	0.0142363	0.00891824	0.00102026	0.000770803	0.000152377	0.000226541	0.00633711	0.00709046	0.00501002	0.00351095		Pro_asv63	0	0.0105882	0.000588235	0	0.00588235	0.00411765	0	0.00529412	0	0	0.00352941	0.0111765	0
Bac_asv64	0.001904	0.00126718	0.000773709	0.000613896	0.00053541	0	0	0.000370111	0.00765753	0.00984698	0.012805	0.00776796	0.00102176	0.000875542	0.000516855	0		Fun_asv64	0.00204697	0.00347599	0.00294106	0.00292525	0.00193714	0.00166959	0.000490102	0.000716546	0.00198385	0.0178514	0.000355547	0.00166925	0.000152824	0	0	0		Pro_asv64	0	0	0	0	0	0	0.00941177	0	0	0	0	0	0
Bac_asv65	0.00521837	0.00653085	0.00189559	0.00267225	0	0	0	0	0.00359812	0.00354208	0.00252938	0.00327822	0	0	0	0		Fun_asv65	0.000509246	0	0.000193309	0	5.47e-05	4.59e-05	8.17e-05	0.000374808	0	0.000256934	0.000622206	0	0.00203766	0.0078356	0.00812409	0.0150923		Pro_asv65	0	0	0.00117647	0	0.01	0.00705882	0	0.00352941	0	0	0	0	0.0276471
Bac_asv66	0	0	0	0	0.00438063	0.00270751	0.00974333	0.00773122	0	0	0	0	0.00425273	0.00941207	0.00109114	0.00115104		Fun_asv66	0	0	0	0.000157141	0.000448715	0.000504894	0.000245051	0	0.00012281	0.000458014	0.000520622	2.38e-05	0.00370853	0.00599604	0.00340878	0.0183014		Pro_asv66	0	0	0	0	0.00588235	0.00411765	0.0129412	0.0117647	0	0	0	0	0.00823529
Bac_asv67	0.00423111	0.00419144	0	0	0	0	0	0	0.00101485	0.00113347	0.000632344	0.000855188	0	0	0	0		Fun_asv67	0	0	0.000690388	0	0	0	0	0	0.0465354	0.00139638	0.000253962	0.000107309	0.000152824	0	0	0		Pro_asv67	0	0	0.00294118	0	0.0194118	0.00647059	0.00411765	0.00588235	0	0	0	0.00411765	0
Bac_asv68	0.0041841	0.00367157	0.0025339	0	0	0	0	0	0	0.00134599	0.00194973	0.00171038	0	0	0	0		Fun_asv68	0.00727923	0.0065495	0.0076357	0.00401315	0.000908375	0.000803241	0.0012836	0.00137797	0.00221057	0.00103891	0	0.000608084	9.17e-05	0.00216556	0	0.00112795		Pro_asv68	0	0	0	0	0	0	0.00882353	0	0	0	0	0	0
Bac_asv69	0	0	0	0	0.0025797	0.00760329	0.00890819	0.00620965	0	0	0	0	0.00314813	0.00131331	0.00212485	0.00230207		Fun_asv69	0.00150777	0.000219536	0	0	0.00172919	0.000665542	0.0116808	0.00364887	0	0	0	0	0	0	3.93e-05	0		Pro_asv69	0	0	0	0	0	0	0.00176471	0	0	0	0	0	0
Bac_asv70	0	0.00090977	0.00183756	0.000541673	0.0189827	0.0108671	0.017371	0.0144755	0.00691946	0.00219609	0.00163356	0.00285063	0.0138352	0.00914941	0.0233733	0.0210189		Fun_asv70	0	0	0	0	0.00015322	9.75e-05	0.000274224	0.000187404	0	0	0	0	0.00379004	0.00153685	0.0166117	0.00333619		Pro_asv70	0	0	0	0	0.00647059	0	0.0117647	0	0	0	0	0	0
Bac_asv71	0.00192751	0.00224193	0.000522254	0.00046945	0	0	0	0	0.00774979	0.00191272	0.0023186	0.00128278	0	0.000787988	0	0		Fun_asv71	0.0031054	0.00219536	0.00179501	0.00209119	0.00707	0.00790618	0.0075324	0.00347249	0	0	0	0	0	3.49e-05	7.86e-05	6.35e-05		Pro_asv71	0	0	0	0	0.000588235	0.000588235	0.00176471	0	0	0	0	0	0.00941177
Bac_asv72	0.0127168	0.0113721	0.0104451	0.0195002	0.00501339	0.0068986	0.00862981	0.00801908	0.0165144	0.0108388	0.0102229	0.00862315	0.00439081	0.00652279	0.0187216	0.0130618		Fun_asv72	0.00281583	0.000731788	0.00165693	0.000918673	0.00170731	0.00178434	0.00172703	0.00210554	0.00145482	0.00679201	0.000584112	0.000405389	0.000641862	0.00185121	0.000510826	0.000413052		Pro_asv72	0	0	0	0	0.00411765	0.00352941	0.00823529	0	0	0.00235294	0	0.00352941	0.00705882
Bac_asv73	0	0	0.00321089	0.00335837	0.00282307	0.00159484	0	0.000863593	0	0	0	0	0.00124268	0	0	0		Fun_asv73	0.000698966	0.000280519	0	0	0.000404938	0.000929464	0.00920108	0.00805838	0.000160597	0	8.89e-05	3.58e-05	0	0	0	0		Pro_asv73	0	0	0	0	0	0	0	0	0	0	0	0	0.00176471
Bac_asv74	0.00117531	0.00175456	0.00332695	0.00227502	0	0.000333803	0	0	0.00249101	0.00134599	0.00142278	0.00156785	0	0.00280173	0	0		Fun_asv74	0.000359468	0	0	0	0.00128048	0.00062538	0.00165118	0.000540165	0	0	0	0	0.00143655	0.0158458	0.00172895	0.00258952		Pro_asv74	0	0	0	0	0	0	0	0	0	0	0	0	0
Bac_asv75	0.00632316	0.00568606	0.00330761	0.00357504	0.00296909	0.00126103	0.00378598	0.00345437	0.00433619	0.00609238	0.00216051	0.00441847	0.00154645	0.00249529	0.000574284	0.00125113		Fun_asv75	0.00179734	0.00363454	0.0047913	0.00533072	0.00165259	0.00143436	0.00105605	0.00166459	0.0040905	0.00638985	0.00736489	0.00758316	0.000112071	0	0	0.000285959		Pro_asv75	0	0	0	0	0.00117647	0	0	0	0	0	0	0	0
Bac_asv76	0.00479526	0.00519869	0.000657653	0.00339448	0	0	0	0	0.00359812	0.00410881	0.00173895	0.00299316	0	0.00205752	0	0		Fun_asv76	0.0020969	0.00279299	0.019607	0.0110966	0.00030644	0.000120486	0.000414253	0.000661427	0.00344811	0.00592066	0.00450782	0.00692739	0.000122259	0.000232856	0.000363472	0.000238299		Pro_asv76	0	0	0	0	0	0	0	0	0	0	0	0	0
Bac_asv77	0	0	0	0	0.00160623	0.000407982	0.000668114	0.00444134	0	0	0	0	0.0076494	0	0.000114857	0.00195176		Fun_asv77	0.00849742	0.00790331	0.0014222	0.000954937	0.000262663	0.000384408	0.000851843	0.00206145	0.00027396	0.000759632	0.000546018	0.00293311	0.000254707	0.00122249	0.000167001	0.000508372		Pro_asv77	0	0	0	0	0.00352941	0	0.00764706	0.00588235	0	0.00176471	0	0	0.00470588
Bac_asv78	0	0	0	0	0.00822585	0.00611972	0.00640276	0.00505819	0	0	0	0	0.00872639	0	0.00178028	0.0040036		Fun_asv78	0.00091864	0.000707395	0.000510887	0.000531863	0.000284551	0.000458995	0.00254386	0.00487251	0	0	0	0	0.000560355	0.00178135	0.000451884	0.0160614		Pro_asv78	0	0	0	0	0	0	0	0	0	0	0	0	0
Bac_asv79	0	0	0	0	0.00661961	0.00630517	0.0056233	0.00999301	0	0	0	0	0.0061858	0.00144464	0.00155057	0.000950856		Fun_asv79	0.000109837	0	0	0	0.00112726	0.00904793	0.000933527	0.000418904	0	0	0	0	0.0011309	0.00245663	0.00159142	0.001541		Pro_asv79	0	0	0	0.00176471	0	0	0	0	0	0	0	0.00117647	0
Bac_asv80	0.0127168	0.0113396	0.00603493	0.00819731	0	0	0.00111352	0	0.00941046	0.00984698	0.0105391	0.00677024	0.000276152	0.0021013	0.00327342	0.00470423		Fun_asv80	0.000609099	0.00143918	0.00191928	0.000423073	7.66e-05	0.000109011	0.000396749	0.000231499	0.0203297	0.000893685	0.00378403	0.00900203	0.000122259	0	0	0		Pro_asv80	0	0	0	0	0	0	0	0	0	0	0	0	0
Bac_asv81	0.00521837	0.00627092	0.00427474	0.00400838	0.000486736	0	0.000556762	0.000575729	0.00516653	0.007155	0.00727196	0.00513113	0.000303767	0.00293306	0	0		Fun_asv81	0.00757878	0.00312229	0.0115709	0.00860652	0.000317384	0.000321296	0.000268389	0.0047292	0.0013509	0.000256934	0	0.00112078	0	0	6.88e-05	6.35e-05		Pro_asv81	0	0	0	0	0	0	0	0	0	0	0	0	0
Bac_asv82	0.00500682	0.00571856	0.00315287	0.00476672	0.000924799	0	0.0013919	0.00102809	0.0116247	0.0051006	0.00753544	0.00548746	0.0012703	0.00437771	0	0		Fun_asv82	0.000429365	0	0	0	0.000142276	0	0.00166868	0.000529141	0	0	0	0	0.000509414	0.00124578	0.000736768	0.0296603		Pro_asv82	0	0	0	0	0	0	0.000588235	0	0	0	0	0	0
Bac_asv83	0	0	0	0	0.00783646	0.0065648	0.00528924	0.00686762	0	0	0	0	0.00626864	0	0	0.00130117		Fun_asv83	0.00020969	9.76e-05	0	0	0.0050672	0.00412521	0.0030573	0.00263468	0	0	0	0	0	0	0.000186648	0		Pro_asv83	0	0	0	0	0.00117647	0	0	0.00235294	0	0	0	0	0
Bac_asv84	0	0	0	0	0.00623023	0.00923522	0.00462112	0.00958177	0	0	0	0	0.00756655	0	0.00327342	0.00315284		Fun_asv84	0.00104845	0.000939127	0.00189166	0.00160768	0.0027689	0.0031269	0.00268973	0.00146616	0.00235227	0	0	0	0	0	0	0		Pro_asv84	0	0	0	0	0	0	0	0	0	0	0	0	0
Bac_asv85	0	0	0	0	0	0	0	0.00180943	0	0	0	0	8.28e-05	0.0063039	0.000401999	0.00020018		Fun_asv85	0.00110836	0.00037809	0.000317579	0.00109999	0.00292212	0.00262774	0.00440508	0.0016205	0	0.000134053	0.000126981	0.000357696	0.000183389	0.000919781	0.000255413	0.000413052		Pro_asv85	0	0	0.000588235	0	0	0	0	0	0	0	0	0	0
Bac_asv86	0.00218607	0.00285928	0.00150873	0.000505561	0	0	0	0	0.00627364	0.00602154	0.00284555	0.00356328	0	0.0011382	0	0		Fun_asv86	0.0010784	0.000975717	0.00168455	0.00152306	0.00201375	0.00204253	0.00201292	0.00197326	0.0003023	0.000111711	8.89e-05	0	0.000611297	0.00100128	0.00209242	0.00152512		Pro_asv86	0	0	0	0	0	0	0	0.000588235	0	0	0	0	0
Bac_asv87	0.00119881	0.00168957	0.000174085	0	0.00160623	0.00326385	0.00545627	0.003331	0	0	0	0	0.00160168	0.00450904	0.00654683	0.00740667		Fun_asv87	0.000589128	0.00192704	0.00153266	0.0019824	0.00397277	0.00141141	0.00364075	0.00160947	0	0.000290448	0.000380943	0.000202695	0	0	0	0		Pro_asv87	0	0	0.000588235	0.00529412	0	0	0	0	0	0	0	0	0
Bac_asv88	0	0	0	0	0	0	0	0	0	0	0	0	0	0	0.00792511	0		Fun_asv88	0.00413388	0.0044883	0.00360383	0.00417029	0.00110537	0.00482518	0.00535028	0.00233704	0	7.82e-05	0	0.000262311	4.08e-05	0	0	0		Pro_asv88	0	0	0	0	0.000588235	0.00176471	0.00117647	0	0	0	0	0	0.00352941
Bac_asv89	0.00183348	0.00129967	0.00762104	0.00137224	0	0	0	0	0	0.000920941	0.00100121	0.00121152	0	0	0.00206742	0		Fun_asv89	0.000379438	0.000426876	0.000787043	0.000531863	0	0	7.58e-05	0.000121262	0.000793538	0.00073729	0.0146409	0.00348158	0	5.82e-05	0.000117883	0		Pro_asv89	0	0	0	0.00764706	0	0	0.000588235	0.00235294	0	0	0	0	0
Bac_asv90	0.00317333	0.00302174	0.00133465	0.00353893	0	0	0	0	0	0.000566733	0.000737735	0.000285063	0	0	0	0		Fun_asv90	0.0014878	0.00106109	0.00107701	0.000979112	0.00145559	0.00221465	0.00222296	0.00152128	0.00176657	0	0.000380943	0.000536545	0.00197653	0.000174642	0.000216119	0.000285959		Pro_asv90	0.000588235	0.00176471	0.00294118	0.0123529	0.00941177	0.00705882	0.0194118	0.0111765	0	0.00529412	0.00647059	0.0105882	0.00647059
Bac_asv91	0	0	0	0	0.00579216	0.00649062	0.00334057	0.00522268	0	0	0	0	0.00831216	0	0	0		Fun_asv91	0.00200703	0.000609823	0.00122889	0.00101538	0	0.000355721	0.00142946	0.00589772	0.012895	0.00386519	0.00674269	0.00686777	0.0010392	0.000745139	0.000559943	0.000222413		Pro_asv91	0.0429412	0.0505882	0.0170588	0.0111765	0.00411765	0	0.0105882	0.000588235	0	0.0388235	0.0970588	0.114118	0.01
Bac_asv92	0.00345541	0.00324918	0.00129596	0.0022028	0	0	0.000278381	0.000411235	0	0.00708416	0.00416293	0.00441847	0	0.000569102	0.00155057	0.000800721		Fun_asv92	0.00177737	0.00130502	0.00144982	0.00206702	0.00350217	0.00423423	0.00468514	0.000959069	0.000188938	0	0	7.15e-05	0.00225161	0.000814996	0.000108059	0.000667239		Pro_asv92	0	0	0	0.00411765	0	0.00117647	0	0	0	0.00294118	0	0	0
Bac_asv93	0	0	0	0	0.00671696	0.00556339	0.00473248	0.000575729	0	0	0	0	0.00143599	0	0.000746569	0		Fun_asv93	0.00191716	0.000878145	0.000911313	0.00129339	0.00258285	0.00262201	0.00312732	0.00144411	0	0	0	0	0	0	0	0		Pro_asv93	0.00352941	0	0.000588235	0	0.000588235	0	0.000588235	0	0	0	0.00176471	0.000588235	0
Bac_asv94	0	0	0	0	0.00861524	0.00675024	0.0093536	0.00999301	0	0	0	0	0.00991384	0.00302062	0.00114857	0.00380342		Fun_asv94	0	0	0	0.000217581	0.00795649	0.0039244	0.000688476	0	0	0	0	0	0.000366778	0	0.000618885	0		Pro_asv94	0	0	0	0	0	0.00235294	0.00294118	0.00176471	0	0	0	0.000588235	0
Bac_asv95	0.0026562	0.00289177	0.000599625	0.00151668	0	3.71e-05	0	0	0.00572008	0.00807594	0.00442641	0.00598632	0.000165691	0.000569102	5.74e-05	0		Fun_asv95	7.99e-05	7.32e-05	0	0	0.000164164	0.00022376	0.000157533	0.000914974	7.56e-05	0	0	0	0.00764121	0.00413319	0.00612008	0.00198583		Pro_asv95	0	0.00941177	0.00294118	0.000588235	0.00117647	0.000588235	0.00294118	0	0	0.00117647	0.00352941	0.00294118	0
Bac_asv96	0.00197452	0.00240439	0.00301747	0.000830565	0	0	0	0	0.0163299	0.0108388	0.00885282	0.00655644	0	0	0	0		Fun_asv96	0.00335504	0.00307351	0.00421137	0.00482303	0.00474981	0.00465306	0.00358241	0.00146616	0.00919182	0.0046695	0.00191741	0.00227733	0.00527753	0.00377227	0.00459743	0.00668827		Pro_asv96	0	0	0	0	0	0	0	0	0	0	0	0	0
Bac_asv97	0.000587655	0.000389902	0.00116056	0.000794453	0.00345583	0.00163193	0.000389733	0.000493482	0.000738075	0.000850099	0.00100121	0.00163911	0.00513642	0.00297684	0.000287142	0.00010009		Fun_asv97	0.000748892	0	0	0.000362634	0.000995929	0.00120486	0.00131861	0.00149923	0	0	0.000304754	2.38e-05	0.00258782	0.000966352	0.00242642	0.00441648		Pro_asv97	0	0.0411765	0.0205882	0.000588235	0.00588235	0.0147059	0.02	0.00470588	0	0.00235294	0.0341176	0.0258824	0.0288235
Bac_asv98	0	0	0	0	0.00803115	0.00682442	0.0048995	0.00464696	0	0	0	0	0.0067381	0	0.000918854	0.005555		Fun_asv98	0.00251628	0.00203681	0.00526076	0.00323953	0.000328328	0.000321296	0.000332569	0.000540165	0.00045345	0.000714948	0.0013206	0.00129963	7.13e-05	0	7.86e-05	0		Pro_asv98	0	0	0	0	0	0	0	0	0	0	0	0	0
Bac_asv99	0.00354943	0.00243689	0	0	0	0	0	0	0	0	0	0	0	0	0	0		Fun_asv99	0.00145784	0.000853752	0.00414233	0.0026714	0.00138992	0.00150895	0.00123109	0.00128978	0.00232393	0.00094954	0.000774584	0.00177656	0.000550167	0.000221213	0.000579591	0.00103263		Pro_asv99	0	0	0	0	0.01	0	0.00588235	0	0	0	0	0	0.00117647
Bac_asv100	0.00119881	0.00165708	0.000773709	0.00108335	0	0	0	0	0.00581234	0.00269198	0.00279285	0.00256556	0	0	0	0		Fun_asv100	0.000149778	7.32e-05	0	0.000120878	0.00455282	0.00355147	0.000437591	0.000925997	0	0	0	0	0.00171163	0.000593783	0.00118865	0		Pro_asv100	0	0	0	0	0.00176471	0	0.00235294	0	0	0	0	0	0
Bac_asv101	0	0	0	0	0.0147481	0.0244047	0.015311	0.0136119	0	0	0	0	0.013421	0	0	0.00195176		Fun_asv101	0.00237648	0.000353697	0.000165693	0.000326371	0.00174014	0.00082619	0.000916023	0.00148821	8.5e-05	0.00010054	0.000152377	0.000166925	0.00188483	0.00243334	0.00225942	0.00171576		Pro_asv101	0	0	0.0117647	0.0111765	0.0517647	0.0182353	0.106471	0.0270588	0	0.0135294	0.00294118	0.00588235	0.0217647
Bac_asv102	0.00634667	0.00744062	0.00299812	0.00548895	0.000340716	0.00356057	0.00573465	0.00633302	0.0068272	0.0037546	0.00274016	0.00491733	0.00295482	0.00735455	0.00987768	0.0172155		Fun_asv102	0.00427368	0.00143918	0.00182263	0.00159559	0.00030644	0.000367196	0.000519274	0.00388037	0.000736857	0.00083783	0.000571414	0.0010254	0.000682615	0.000162999	9.82e-05	0.000683125		Pro_asv102	0	0	0	0	0	0	0	0	0	0	0	0	0.000588235
Bac_asv103	0.00237412	0.00295675	0.00177953	0.00227502	0.00121684	0.00174319	0.00072379	0	0.00470523	0.00347124	0.00221321	0.00513113	0	0.00315195	0.00068914	0		Fun_asv103	0.000299557	0.00020734	0.000138078	0.000314283	0.00193714	0.0022376	0.00101521	0.00238114	0.0013698	0.000971882	0.00107934	0.000596161	0.00555261	0.0151124	0.00987269	0.00562387		Pro_asv103	0	0	0	0	0	0	0	0	0	0	0	0	0.000588235
Bac_asv104	0.00237412	0.00328167	0.00177953	0.00122779	0.00223899	0	0.00105785	0	0.00286004	0.00361292	0.000263477	0	0.00270629	0.0026704	0.00419227	0.0025523		Fun_asv104	0.000609099	0.00037809	0.000648965	0.000374722	0.00107254	0.000734391	0.000420087	0.00145514	0.00057626	0	7.62e-05	0.000798855	0.00251651	0.00150192	0.00268183	0.00227179		Pro_asv104	0	0	0.00176471	0	0	0.00117647	0	0	0	0.00235294	0	0.00117647	0
Bac_asv105	0.000681679	0.00107223	0.000522254	0.000975011	0	0	0	0	0.00286004	0.00701332	0.000948517	0	0	0	0	0		Fun_asv105	0.000728921	0.000365894	0.000414233	0.000531863	0.000492492	0.00040162	0.00123692	0.00137797	0.0003023	0.000279277	0.00053332	0	0.00397343	0.000710211	0.00310425	0.00179519		Pro_asv105	0	0	0	0	0	0	0	0	0	0	0.00117647	0	0
Bac_asv106	0.000963753	0.0012022	0.00106385	0.00191391	0.00335848	0.00370892	0.00729358	0.00748448	0	0	0	0	0.00339666	0.0105503	0.00160799	0.00320288		Fun_asv106	0.000299557	0.000317108	0.000704196	0.00132966	0.00261568	0.00313264	0.00274224	0.000485046	0	0	0	0	0	0	0	0		Pro_asv106	0	0	0	0	0	0	0	0	0	0	0	0	0.00117647
Bac_asv107	0.00712237	0.00584852	0.00348169	0.00505561	0	0	0	0	0.00276778	0	0	0	0	0	0	0		Fun_asv107	0.000998522	0.000317108	0.000897505	0.000616478	0.00737644	0.0101782	0.00577036	0.00566622	0	0	0	0	0.00065205	0	0.000442061	0		Pro_asv107	0.00176471	0.00117647	0.0176471	0.0129412	0.0488235	0.0288235	0.0329412	0.0141176	0	0.0476471	0.0164706	0.0517647	0.0394118
Bac_asv108	0.001904	0.00289177	0.000406197	0.000397227	0	0	0	0	0.00516653	0.00247946	0.00479528	0.00420467	0	0	0	0		Fun_asv108	0.000219675	0	0	0	0.00204658	0.00197368	0.00149948	0.00230397	0	0	0	0	0.00280178	0.00168821	0.00367402	0.0010644		Pro_asv108	0	0	0	0.00352941	0.000588235	0.00117647	0.00294118	0	0	0	0	0.00117647	0.00176471
Bac_asv109	0	0	0	0	0.00301777	0.00222535	0.00244975	0.00180943	0	0	0	0	0.00312051	0	0.00114857	0.00135122		Fun_asv109	0.000828773	0.000390287	0.000289963	0.00038681	0.00128048	0.00195646	0.00215878	0.000727569	0.000680176	0.000938369	0.00107934	0.000131155	0.00116146	0.00224706	0.00186648	0.00150923		Pro_asv109	0	0	0.01	0	0	0	0.000588235	0.000588235	0	0.00176471	0.00117647	0.00294118	0.00117647
Bac_asv110	0.00185699	0.00142964	0.00102516	0.00130001	0.00574349	0.00519249	0.0107455	0.00958177	0.000922594	0.0017002	0.00121199	0.00128278	0.00461173	0.0126516	0.00333084	0.0129617		Fun_asv110	0.000758877	0.000219536	0	0	0.00234207	0.00286872	0.00240967	0.00218271	0	0	0	0	0.000305648	0	0	0		Pro_asv110	0.00647059	0	0.00294118	0.00294118	0	0	0.00352941	0	0	0.0117647	0	0.00294118	0
Bac_asv111	0.00164543	0.00149462	0.00214704	0.00274448	0.0157703	0.0114977	0.0175937	0.0143932	0	0	0	0	0.0119021	0.0178173	0.00677655	0.00870784		Fun_asv111	0.00045932	0.00020734	0	0	0.000580046	0.000866352	0.00390331	0.00490558	0	0	0	0	9.17e-05	0	7.86e-05	0		Pro_asv111	0.0129412	0.00882353	0.0417647	0.00764706	0.0105882	0.00470588	0.0294118	0.00176471	0	0.0282353	0.0623529	0.00705882	0.0158824
Bac_asv112	0.000517136	0.000617344	0.00255324	0.00325004	0.00160623	0.00129812	0	0.000699099	0.00221423	0.00120431	0.00184434	0	0.00096653	0.000875542	0.00189514	0.00330297		Fun_asv112	0.00142789	0.000512251	0.00120128	0.00143845	0.000952152	0.00208269	0.00220546	0.00106931	0.000311747	0	0	0	0.000407531	0	0	0		Pro_asv112	0	0.00117647	0	0	0	0	0	0	0	0.000588235	0	0.00470588	0
Bac_asv113	0.00197452	0.00110472	0.00640244	0.00223891	0.00160623	0.00163193	0.00222705	0.00205617	0.00184519	0.00141683	0	0	0.0012703	0.00380861	0	0.000450405		Fun_asv113	0.000249631	0.000134161	0	0	0.000393994	0.000654067	0.005607	0.00423313	0	0	0	0	0.000152824	0	0.00132618	0.000206526		Pro_asv113	0	0	0	0	0.00764706	0.00470588	0.00352941	0.00176471	0	0	0	0	0.0476471
Bac_asv114	0.000963753	0.00155961	0.000793052	0.000505561	0	0.00200282	0.00183731	0.00135707	0	0.0025503	0.00258207	0.00349202	0.00229206	0.00232019	0.000803997	0.00215194		Fun_asv114	4.99e-05	0	0	0.00038681	0.00218885	0.000665542	0.00329652	0.00396856	0	0	0	0	0.00035659	0.00058214	0.00145389	0.000635465		Pro_asv114	0	0	0	0	0	0	0.00117647	0	0	0	0	0	0
Bac_asv115	0	0	0	0	0.00880993	0.00626808	0.00434274	0.00555167	0	0	0	0	0.0103005	0.00393994	5.74e-05	0.00135122		Fun_asv115	0.00151775	0.000353697	0	3.63e-05	0.000503437	0.000367196	0.00208877	0.00616229	0	0	0	0	0	0.000162999	0.000510826	0.000206526		Pro_asv115	0.140588	0.128824	0.509412	0.189412	0.0223529	0.0123529	0.0535294	0.00882353	0	0.325294	0.0970588	0.100588	0.0511765
Bac_asv116	0.0056885	0.0055561	0	0	0	0	0	0	0.00516653	0.00488807	0.00210781	0.00192417	0	0	0	0		Fun_asv116	5.99e-05	0	0	0	0	3.44e-05	0.000110856	0	0	0	3.81e-05	0	0.000529791	0.00169985	0.00952886	0.00114384		Pro_asv116	0	0	0	0	0.00176471	0.000588235	0.00352941	0.00647059	0	0	0	0	0.00117647
Bac_asv117	0.00653472	0.00867531	0.00626705	0.0108696	0.00214164	0.00192864	0.00473248	0.00625077	0.0108866	0.0164353	0.0126996	0.013683	0.00151883	0.00774854	0.00149314	0.00050045		Fun_asv117	0.00177737	0.00330524	0.00393521	0.00433952	0.00103971	0.00188762	0.00159866	0.000132285	0	0	0	0	0	0	0	0		Pro_asv117	0	0	0	0	0	0	0.00117647	0	0	0	0	0	0
Bac_asv118	0.000399605	0.000844787	0.000348169	0.000686119	0.00180093	0.00129812	0.00161461	0.00123371	0	0.00212525	0.0011066	0.000783922	0.00179499	0.010988	0.0141848	0.00175158		Fun_asv118	0.000449335	0.000304912	6.9e-05	6.04e-05	0.00206847	0.00238103	0.00169785	0.00231499	0	0	0	0	0.000224142	0.000244499	0.000167001	0		Pro_asv118	0.00529412	0.00117647	0.00117647	0	0	0	0.00411765	0	0	0	0	0.000588235	0.00117647
Bac_asv119	0	0	0	0	0	0.00129812	0.000946495	0	0	0	0	0	0.00168452	0.0089743	0.00447941	0.00720649		Fun_asv119	0.000659025	0.000219536	0.0012427	0.000725268	0.0021013	0.00141141	0.00102688	0.00127876	0.000604601	0	0	0.000405389	0.00126335	0.00181628	0.0128099	0.000937311		Pro_asv119	0	0	0	0	0	0	0	0	0	0	0	0.00176471	0
Bac_asv120	0	0	0	0	0.00262838	0.00126103	0.00239408	0.00164494	0	0	0	0	0.00149122	0.00030644	0.0034457	0.00445401		Fun_asv120	0.00045932	0.00017075	0.000635157	0.00107581	0.0021998	0.00227776	0.00225213	0.000352761	0	0	0	0	0	0	0	0		Pro_asv120	0	0	0	0	0	0	0.00176471	0	0	0	0	0	0
Bac_asv121	0	0	0	0	0	0	0	0	0	0	0	0	0	0	0.00229713	0.00335302		Fun_asv121	0.000389424	0.000146358	0	0	0.0030644	0.00425718	0.00448676	0.00558906	0	0	0	0	0.0039123	0.00200256	0.00424378	0.00155689		Pro_asv121	0	0	0	0.000588235	0.00235294	0.000588235	0.00235294	0.00117647	0	0	0	0.000588235	0.00647059
Bac_asv122	0.00131635	0.00175456	0.000328826	0	0	0	0.00133623	0.00197393	0	0	0.000843126	0	0.00110461	0.0011382	0.00625969	0.0035532		Fun_asv122	0.000768862	0.00198802	0.00256824	0.00282855	0.00137898	0.000946676	0.000688476	0.000121262	0	0	0	0.000166925	0.000315837	0	0.000471531	0		Pro_asv122	0	0	0	0	0.00470588	0.00352941	0.00823529	0.00411765	0	0	0	0	0.000588235
Bac_asv123	0	0	0	0	0.00194695	0.00148357	0	0.000370111	0	0	0	0	0.00292721	0.0021013	0	0		Fun_asv123	0.000409394	0.000195143	0.000220924	0.000374722	0.0021998	0.00252447	0.00236299	0.000231499	0	0	0	0	0	0	0	0		Pro_asv123	0	0	0	0	0.00705882	0.00823529	0.00470588	0.000588235	0	0	0	0	0.000588235
Bac_asv124	0	0	0	0	0.0044293	0.00663897	0.00612438	0.00444134	0	0	0	0	0.00323097	0	0.0026417	0.00370333		Fun_asv124	0.00103846	0.000500055	0.00012427	0.000193405	0.000733266	0.00100405	0.00233965	0.00246933	0	0	0	0	0.000101883	0.000302713	0.000510826	0.000270073		Pro_asv124	0	0	0	0	0.00235294	0.00294118	0.000588235	0.000588235	0	0	0	0	0.00941177
Bac_asv125	0.00284425	0.00292426	0.00141202	0.00180558	0	0	0	0	0.00138389	0.000850099	0.000737735	0.00156785	0	0	0	0		Fun_asv125	0.000359468	0.000353697	0.000276155	0.000447249	0.00154314	0.00262774	0.00228131	0.00058426	0	0	0	0	0	0	0	0		Pro_asv125	0	0	0	0	0	0	0	0	0	0	0	0	0
Bac_asv126	0.00199803	0.00425643	0.00201164	0.00429727	0	0	0	0	0.00166067	0.00177104	0.00126469	0.00313569	0.000110461	0.00450904	0	0		Fun_asv126	0.000299557	0.000146358	0.00100797	0.000471424	0.00154314	0.00160074	0.000309231	0.000220476	0.00751027	0.0004245	0.000342848	0.000643854	0.000305648	0.000139714	0.000334001	0		Pro_asv126	0	0	0	0	0	0	0	0	0	0	0	0	0
Bac_asv127	0	0	0	0	0.00121684	0.00163193	0.000612438	0.00082247	0	0	0	0	0.00284436	0	0	0		Fun_asv127	0.00183728	0.000743984	0.000110462	0.000241756	0.000777043	0.00109011	0.00191373	0.00266775	0	0	0	0	0	0	0	0.000270073		Pro_asv127	0	0	0	0	0	0.00470588	0	0	0	0	0	0	0
Bac_asv128	0	0	0	0	0	0.000370892	0	0.000205617	0	0	0	0	0.000110461	0	0.00568541	0.00795716		Fun_asv128	0.00374446	0.000634216	0.000207117	0.000157141	0.000831765	0.00020081	0.00442842	0.00875288	0	0	0	0	0.000815062	0.00115264	0.0015816	0.000810218		Pro_asv128	0	0	0	0	0	0.0164706	0.00176471	0.000588235	0	0	0	0	0.00411765
Bac_asv129	0.00500682	0.00331416	0.00512582	0.00736675	0.000924799	0.00111268	0.00122488	0.00143932	0	0.00127515	0.00300364	0.00163911	0.000994146	0.00188241	0.00229713	0.00250225		Fun_asv129	0.000389424	0.000390287	6.9e-05	0.000193405	0.00155409	0.00190483	0.00344822	0.0031969	0	0	0	0	0.000254707	0.000104785	0.000108059	7.94e-05		Pro_asv129	0	0	0	0	0.00117647	0.00176471	0	0	0	0	0	0	0
Bac_asv130	0.00235062	0.00168957	0.00156676	0.0028167	0.000486736	0	0.000779467	0.000370111	0	0.000637574	0.000526954	0.000356328	0	0	0	0		Fun_asv130	0.000888685	0.000451269	0.000566118	0.00088241	0.00181675	0.00140567	0.00202459	0.000617332	0	0	0	0	0	0	0	0		Pro_asv130	0.000588235	0	0.00117647	0.00411765	0.00117647	0.0423529	0.00294118	0	0	0	0.000588235	0.00117647	0
Bac_asv131	0.0015044	0.00201449	0.00193427	0.00130001	0	0	0	0	0	0.00162936	0.00168625	0.00292189	0	0	0	0		Fun_asv131	0.000479291	4.88e-05	0	0	0.000612879	0.000745866	0.00286476	0.000617332	0	0	0	0	0.000804874	0.00182792	0	0.000365393		Pro_asv131	0	0	0	0	0.00470588	0.00470588	0.00941177	0.0117647	0	0	0	0	0.00176471
Bac_asv132	0	0	0	0	0.00481869	0.00281878	0.00278381	0.00423572	0	0	0	0	0.0070971	0.00555969	0.00109114	0.00180162		Fun_asv132	0.000169749	0.000536644	0.000207117	0.000447249	0.000853653	0.000803241	0.000478433	0.000143309	0.000547919	0.00103891	0.00115553	0.00813163	0.000621485	0.000442426	0.00135565	0.000381279		Pro_asv132	0	0	0	0.00117647	0	0	0	0	0	0	0	0	0
Bac_asv133	0	0	0	0	0	0	0	0	0	0	0	0	0	0	0.00379027	0.00170153		Fun_asv133	0.00130806	0.00180508	0.000759427	0.000797795	0.00022983	0.000240972	0.000350073	0.000881902	0.000906901	0.000625579	0.00120632	0.00168117	0	0	0	0		Pro_asv133	0	0	0	0.000588235	0.00352941	0.00529412	0	0	0	0	0	0	0
Bac_asv134	0.00103427	0.001982	0.00336564	0.00270836	0	0	0	0	0.000553557	0.000495891	0.000579649	0.000356328	0	0	0	0		Fun_asv134	0.000339498	0	0	0	0.000612879	0.00141715	0.00124276	0.00346147	0	0	0	0	0.000631673	0	0.000481355	0.000413052		Pro_asv134	0	0	0	0	0.00117647	0	0	0	0	0	0	0	0
Bac_asv135	0	0	0	0	0.00107082	0.000890142	0.00122488	0.00156269	0	0	0	0	0.00521926	0	0.00218228	0.00145131		Fun_asv135	0.000629069	0.00017075	0	7.25e-05	0.00110537	0.00157779	0.00196041	0.00259059	0.000132256	0.000290448	0.00026666	5.96e-05	0.000285272	0.00058214	0.000491178	0.000778445		Pro_asv135	0	0	0	0	0	0	0.00117647	0	0	0	0	0	0
Bac_asv136	0	0	0	0.00148057	0	0	0	0	0	0	0	0	0	0.00612879	0.000861425	0		Fun_asv136	0.000928626	0.000146358	9.67e-05	0.000350546	0.0021013	0.00306379	0.00144697	0.00067245	0	0	0	0	0	0	3.93e-05	0		Pro_asv136	0.0158824	0.00294118	0	0.00235294	0	0	0.00117647	0	0	0	0	0	0
Bac_asv137	0.00467773	0.00350911	0.000967137	0.00325004	0.000924799	0.00100141	0	0	0.00738076	0.00658827	0.0023186	0.00235177	0.0014636	0.00302062	0	0		Fun_asv137	6.99e-05	8.54e-05	0	0	0.00256096	0.00296625	0.000519274	0.000573236	0	0	0	0	0	0	0.000235766	0		Pro_asv137	0.00941177	0.00588235	0.0541176	0.000588235	0.00176471	0	0.0147059	0	0	0.00764706	0	0.00117647	0.000588235
Bac_asv138	0.0011283	0.00113721	0.00187624	0.00176946	0	0	0	0	0.00119937	0	0.000474258	0	0	0	0	0		Fun_asv138	0.00102848	0.00239051	0.00179501	0.00309448	0.00164164	0.00384408	0.00138279	0.00166459	0.00325918	0.000659093	0.000507924	0.000691546	0.000173201	0	8.84e-05	0		Pro_asv138	0	0	0	0	0.00705882	0.00647059	0.0247059	0.00352941	0	0	0	0	0
Bac_asv139	0	0	0	0	0.00311511	0.00263334	0.00189299	0.00180943	0	0	0	0	0.0030929	0.00144464	0.00499627	0.00385347		Fun_asv139	0.00239645	0.000268322	0.0021402	0.00175273	0	0	0.000175036	0.000562213	0.000991923	0.000223421	0.000253962	0.000977704	0	0	0	0		Pro_asv139	0	0	0	0	0	0	0	0.00117647	0	0	0.00117647	0	0
Bac_asv140	0.000681679	0.000649836	0	0.000505561	0	0	0	0	0.00322908	0.00240861	0.00331981	0.00242303	0	0	0	0		Fun_asv140	0.000698966	0.00117086	0.000869889	0.000362634	0.000580046	0.00164091	0.00110856	0.000242523	0.000340088	0.00296033	0.00228566	0.00128771	0	0	0	0.000349506		Pro_asv140	0	0	0	0	0	0.00235294	0	0	0	0	0	0	0
Bac_asv141	0.00079921	0.00266433	0.00063831	0.000361115	0	0	0	0	0.00442845	0.00701332	0.00590188	0.00634265	0	0.00144464	0.00252685	0.00130117		Fun_asv141	0.000419379	0.000548841	0.000331386	0.000447249	0.00124765	0.00152042	0.00156949	0.00156538	0	0	7.62e-05	0	0.000489037	0.00173478	0.00085465	0.00117561		Pro_asv141	0	0	0	0	0	0	0	0.000588235	0	0	0	0	0
Bac_asv142	0	0	0	0	0.00876126	0.00919813	0.00901954	0.00974627	0	0	0	0	0.0115984	0.0112069	0.0393384	0.0169152		Fun_asv142	7.99e-05	7.32e-05	0	0	0.000481548	0.000218022	0.00263138	0.0025024	0	0	0	0	9.17e-05	8.15e-05	0.000127706	9.53e-05		Pro_asv142	0	0	0	0	0	0.00235294	0.00235294	0.00235294	0	0	0	0	0.00117647
Bac_asv143	0	0.00139715	0.00181822	0.00787231	0	0	0.00150326	0.00135707	0	0	0	0	0	0	0	0		Fun_asv143	0	0	0	0	0	0	0	7.72e-05	0.0149072	0.00073729	0.00166345	0.000548468	0.000152824	0	9.82e-05	0		Pro_asv143	0.00411765	0	0	0	0.00235294	0.00705882	0.00352941	0.00352941	0	0	0.000588235	0.000588235	0.00235294
Bac_asv144	0	0	0	0	0.00929667	0.00741785	0.0184288	0.00949953	0	0	0	0	0.0111289	0.0212757	0.0111411	0.00715644		Fun_asv144	0.000549187	0.000487858	0.0012427	0.000483512	8.76e-05	6.31e-05	5.83e-05	9.92e-05	0.000510132	0.00279277	0.000838074	0.0016931	0	0	2.95e-05	0		Pro_asv144	0.000588235	0.0194118	0.00117647	0.0147059	0.0117647	0.0205882	0.00764706	0.0117647	0	0.00117647	0	0.00352941	0.00411765
Bac_asv145	0	0	0	0	0	0	0	0	0	0	0	0	0	0	0.00539827	0.00375338		Fun_asv145	0.00105843	0.000951324	0.00306532	0.00117252	0.000853653	0.000797503	0.00138862	0.00179688	0	0	0	0	0	0	0	0		Pro_asv145	0	0	0	0	0	0	0.00117647	0	0	0	0	0	0
Bac_asv146	0.00176296	0.00263183	0.00264995	0.00379171	0	0	0	0	0.00415167	0.00332956	0.00305633	0.00463227	0	0	0	0		Fun_asv146	0.0025662	0.00184167	0.000414233	0.000253844	0.000459659	0.000292609	0.00057762	0.000573236	0.000377875	5.59e-05	0	0	0	0.000221213	0	0		Pro_asv146	0	0	0	0	0	0	0.00117647	0	0	0	0	0	0
Bac_asv147	0	0	0	0	0	0.00118686	0.000668114	0	0	0	0	0	0.000358997	0.00407127	0.00103371	0.00130117		Fun_asv147	7.99e-05	0.000243929	0	0.000193405	0.00106159	0.00170402	0.00147031	0.000165357	0.000141703	0.000245763	0.000190471	0	0.000305648	0	0.000314354	0.000413052		Pro_asv147	0	0	0	0	0	0	0	0	0	0	0	0.000588235	0
Bac_asv148	0	0	0	0	0.00584084	0.00389437	0.00790602	0.00789571	0	0	0	0	0.00715233	0.00604124	0.00775283	0.00680613		Fun_asv148	0.000289571	4.88e-05	0.000207117	8.46e-05	0.000711378	0.000407358	0.00190206	0.000418904	0	0	0	0.000166925	0.000183389	0.000803353	0.000677826	0.000571919		Pro_asv148	0	0	0	0	0.00176471	0.01	0	0	0	0	0	0	0
Bac_asv149	0.00225659	0.00285928	0.000154742	0	0	0	0	0	0.00470523	0.00481723	0.00532223	0.00427594	0	0	0	0		Fun_asv149	0.00212685	0.000317108	0	0	0	0.000292609	0.00493019	0.0027339	0	0	0	0	0	0	0	0		Pro_asv149	0	0	0	0	0	0	0	0.00117647	0	0	0.000588235	0	0
Bac_asv150	0	0	0	0	0.000730105	0.000890142	0	0	0	0	0	0	0.000828455	0	0.00178028	0.00450405		Fun_asv150	4.99e-05	0.000109768	0	0.00038681	0.00148842	0.00176139	0.00146447	0.000121262	0.000141703	0	0	0	5.09e-05	0	0	0		Pro_asv150	0	0	0	0	0	0	0	0	0	0	0	0	0
Bac_asv151	0	0	0	0	0.00219031	0.00233662	0.00228272	0.00234404	0	0	0	0	0.00381089	0	0.00166542	0.00540486		Fun_asv151	0.000858729	0.000804966	0.00092512	0.000568127	0.00235302	0.00112454	0.00100938	0.00017638	0	0	0	0	0.00263876	0	0	0		Pro_asv151	0	0	0	0	0	0	0	0	0	0	0	0	0
Bac_asv152	0	0	0	0	0.00457532	0.00356057	0.00322922	0.00365999	0	0	0	0	0.00353474	0.00389616	0	0		Fun_asv152	0.000299557	0	0	0	0.000963096	0.00110159	0.000840174	0.000948045	2.83e-05	7.82e-05	5.08e-05	3.58e-05	0.000122259	0.000686925	0.000756415	0.000667239		Pro_asv152	0	0	0	0	0	0	0	0	0	0	0	0	0.00235294
Bac_asv153	0	0	0	0	0.00170358	0.00174319	0.00228272	0.00197393	0	0	0	0	0.00193306	0	0.0034457	0.00445401		Fun_asv153	8.99e-05	0	0	0	0.00122576	0.00164664	0.000875182	0.000231499	0	0	0	0	0.00266933	0.00327163	0.00378207	0		Pro_asv153	0	0	0	0	0	0	0.00176471	0	0	0	0	0	0
Bac_asv154	0.000117531	0	0.000116056	0.000252781	0.00053541	0	0	0	0.00719624	0.00488807	0.00184434	0.00463227	0.000193306	0.000875542	0.000459427	0.00030027		Fun_asv154	0.00423373	0.000121965	0.00559215	0.0033725	7.66e-05	0.000218022	0.000105022	0.00221578	0	0	0	0	0	0	0	0		Pro_asv154	0	0	0	0	0	0	0	0	0	0	0	0	0.000588235
Bac_asv155	0	0	0	0	0.0027744	0.00467324	0.00629141	0.00386561	0	0	0	0	0.00278913	0.00380861	0.00522598	0.0025523		Fun_asv155	0	0	0	0	0.000273607	0.000120486	0.00025672	0.000374808	0.000141703	0	0	0	0.00100864	0.00379555	0.00110024	0.00146157		Pro_asv155	0	0	0.000588235	0	0	0	0	0	0	0	0	0.00176471	0
Bac_asv156	0	0	0.000193427	0	0.0044293	0.0051554	0.00673682	0.00991076	0	0	0	0	0.00289959	0.00192619	0	0.000250225		Fun_asv156	0.000649039	0.000268322	0.00024854	0.000640654	0	0	7.58e-05	0.000165357	0.00102971	0.001698	0.00125711	0.00132348	0	0	0	0		Pro_asv156	0	0	0	0	0	0	0	0	0	0	0.000588235	0	0
Bac_asv157	0	0	0	0	0.00301777	0.00296714	0.00300651	0.000863593	0	0	0	0	0.00209875	0.00201375	0.00522598	0.0025523		Fun_asv157	0.000549187	0.000292715	0	0.000229668	0.00107254	0.00117044	0.00131277	0.000352761	0	0	0	0	0	0	0	0		Pro_asv157	0	0	0	0	0	0	0	0	0	0	0	0	0.00117647
Bac_asv158	0	0	0	0	0	0	0	0	0	0	0	0	0.00115984	0	0.00218228	0.00245221		Fun_asv158	0	0.000341501	0	0	0.000459659	0.000786028	0.000227547	0.000451975	0.000330641	0.000659093	0.00059681	9.54e-05	0.000519602	0.000465712	0.000844827	0.000635465		Pro_asv158	0	0	0	0	0	0	0	0	0	0	0	0	0.00117647
Bac_asv159	0	0	0	0	0	0	0	0	0	0	0	0	0.000773224	0	0.00252685	0.00210189		Fun_asv159	0.000289571	0.000134161	0	0	0.00074421	0.000453257	0.000326734	0.00276697	0	0	0	0	0.000692803	0.000267784	0.000186648	0.000428939		Pro_asv159	0	0	0.000588235	0	0	0.00176471	0	0	0	0	0	0	0.00117647
Bac_asv160	0	0	0	0	0	0	0	0	0	0	0	0	0.00080084	0	0.00321599	0.00220198		Fun_asv160	0.00045932	0.000109768	0.000345194	0.000265932	0.00082082	0.00106716	0.000653469	0.000264571	0.000141703	0	0.000279358	0	0.000173201	0	0.000147354	0.000174753		Pro_asv160	0	0	0	0	0	0	0	0	0	0	0	0	0
Bac_asv161	0	0	0	0	0.00525675	0.00611972	0.00478815	0.0073611	0	0	0	0	0.00447365	0.0110318	0	0		Fun_asv161	0	0	0	0	0.00171825	0.00161222	0.000816836	0	0	0	0	0	0	0	0	0		Pro_asv161	0	0	0	0	0	0	0	0.00176471	0	0	0	0	0
Bac_asv162	0	0	0	0	0.00121684	0	0.000946495	0	0	0	0	0	0.0009113	0	0.00298628	0.00165149		Fun_asv162	0	0	0	0	0	0	0	0	0	0	0	0	0.000173201	0.00572826	0.000176824	0.000540146		Pro_asv162	0	0	0	0.000588235	0.000588235	0.00235294	0.00529412	0.00352941	0	0	0.00176471	0	0.00823529
Bac_asv163	0.00171595	0.00191702	0	0	0	0	0	0	0	0	0	0	0	0.00367727	0	0.00210189		Fun_asv163	7.99e-05	0.000268322	0	0	0	0	0	0	0.00269236	0.000748461	0.000507924	0.00156194	0	0	0	9.53e-05		Pro_asv163	0	0	0	0	0	0	0.00117647	0	0	0	0	0	0
Bac_asv164	0	0	0	0	0.00452665	0.00389437	0.00517789	0.0047292	0	0	0	0	0.00301005	0	0	0.000850766		Fun_asv164	6.99e-05	0	0.000179501	8.46e-05	0.00549402	0.00432602	0.00105022	0.000716546	0.00057626	0.00116179	0	4.77e-05	0.000438096	3.49e-05	0.000108059	0.000111206		Pro_asv164	0.0335294	0.00529412	0.0364706	0.0652941	0.03	0.0341176	0.0229412	0.0305882	0	0.0588235	0.107059	0.0964706	0.0205882
Bac_asv165	0	0	0	0	0	0	0	0	0	0	0	0	0	0	0.00223971	0.00420378		Fun_asv165	0.000758877	0.000219536	0.00310675	0.0016802	0	9.75e-05	0	0.000606308	0.000396769	0.000390987	0.000977753	0.00196733	0	0	0	0		Pro_asv165	0.0717647	0.204118	0.04	0.0564706	0.0558824	0.0447059	0.0123529	0.0276471	0	0.0441176	0.0758824	0.100588	0.0211765
Bac_asv166	0.00195101	0.00266433	0	0	0	0	0	0	0	0	0	0.000570125	0	0	0	0		Fun_asv166	0.000319527	0	0.00012427	0.000157141	0.000317384	0.000487682	0.000350073	0.000451975	0.00103916	0.000335132	0.000165075	0	0.00214973	0.000325998	0	0.000285959		Pro_asv166	0	0	0	0	0.00117647	0	0.00411765	0	0	0	0	0	0.00235294
Bac_asv167	0	0	0	0	0.00394257	0.00252207	0.00367463	0.00271415	0	0	0	0	0.00303767	0	0	0.00270243		Fun_asv167	0.000109837	0.000146358	0.000289963	0.000229668	0.00089743	0.001027	0.000892685	7.72e-05	0	0	0	0	0	0.000698568	0	0		Pro_asv167	0	0	0	0	0	0	0	0	0	0	0	0	0
Bac_asv168	0	0	0	0	0.00150888	0.00178028	0.00328489	0.00213842	0	0	0	0	0.00165691	0.00612879	0.00218228	0.00480432		Fun_asv168	0.000199704	0	0	0	0.00160881	0.000843403	0.000420087	0.000683474	0	0	0	0	0.000315837	0.000221213	0.000225942	0.00019064		Pro_asv168	0	0	0.00529412	0.00235294	0.0176471	0.0111765	0.00411765	0.00294118	0	0.0205882	0.00176471	0.0105882	0.00823529
Bac_asv169	0	0	0	0	0	0	0	0	0	0	0	0	0	0	0.00241199	0.0020018		Fun_asv169	0.000249631	6.1e-05	6.9e-05	8.46e-05	0.000580046	0.000757341	0.000268389	0.000363785	3.78e-05	0	0	0	0.00111052	0.00853417	0.00214154	0.00287548		Pro_asv169	0	0	0.000588235	0.00352941	0	0	0	0	0	0.0941176	0	0	0
Bac_asv170	0.00166894	0.00136465	0.00104451	0.0015528	0	0	0	0	0	0.00226693	0.00137008	0.00163911	0	0	0	0		Fun_asv170	0.00066901	0.000890342	0.000883697	0.00103955	0.000350217	0.000642592	0.000635965	7.72e-05	0.000217278	0	0.000165075	0	0.000682615	6.99e-05	0.000707297	0.000238299		Pro_asv170	0	0	0	0	0.0152941	0	0	0	0	0	0	0	0
Bac_asv171	0	0	0	0	0.00111949	0.000741785	0	0	0	0	0	0	0.000773224	0	0.00315856	0.00345311		Fun_asv171	0.00201702	0.000256126	0.00122889	0.000193405	0.000470604	0.00158353	0.0028706	0	0.000519579	0.000703777	0.000584112	0	0.000794686	0	0.000245589	0.000285959		Pro_asv171	0	0	0	0	0.00176471	0.000588235	0.00411765	0	0	0	0	0	0
Bac_asv172	0	0	3.87e-05	0	0.00603553	0.00374601	0.00540059	0.00641526	0	0	0	0	0.010908	0.0162851	0.000401999	0.00265239		Fun_asv172	0.000359468	9.76e-05	0	7.25e-05	0.0021998	0.00103848	0.00253803	0.00340635	4.72e-05	0.00485941	0.00342848	0.000345773	0.000876192	0.00128071	0.0015816	0.00122327		Pro_asv172	0	0	0	0	0	0	0	0	0	0	0	0	0.00176471
Bac_asv173	0	0	0	0	0.00389389	0.00508122	0.00523356	0.00567504	0	0	0	0	0.00662764	0	0	0.00115104		Fun_asv173	0.000299557	0.000243929	0.000566118	0.000834059	4.38e-05	1.72e-05	0	4.41e-05	0.000793538	0.000983053	0.000571414	0.00124001	0	0	0	0		Pro_asv173	0	0	0	0	0	0	0	0	0	0	0	0	0
Bac_asv174	0.000399605	0.00035741	0.00152808	0.000866676	0	0.000445071	0.00222705	0.00160382	0	0	0	0	0.000358997	0.00074421	0	0		Fun_asv174	0.000149778	0	0	0	0.000196997	0.000137698	0.00222296	0.000121262	0	0.000122882	0	0	0.000275084	0.000360927	0.000108059	0.000238299		Pro_asv174	0	0	0	0	0	0	0	0	0	0	0	0	0
Bac_asv175	0	0	0	0.000397227	0	0	0	0	0.0038749	0.00290451	0.00263477	0.00320696	0	0	0.00114857	0.000150135		Fun_asv175	0.000349483	0.000182947	0.000110462	7.25e-05	0.00102876	0.000699967	0.000840174	0.000925997	0	0	3.81e-05	0	0.00035659	0.000104785	0.000442061	0.00014298		Pro_asv175	0	0	0	0	0.00176471	0.000588235	0	0	0	0	0	0	0.00117647
Bac_asv176	0	0	0	0	0.00477002	0.00367183	0.00534491	0.00456471	0	0	0	0	0.00356236	0.00398371	0.00637455	0.00380342		Fun_asv176	0.000179734	0.000146358	0.000138078	0.00010879	0.000295495	0.000143436	0.000390914	0.000330713	0	0.00146341	0.00153647	0.000488852	0.000285272	0.000174642	0.000265236	0.000174753		Pro_asv176	0	0	0	0	0	0	0	0	0	0	0	0	0
Bac_asv177	0	0	0	0	0	0.00166902	0	0.00213842	0	0	0	0	0	0	0.0115431	0.0045541		Fun_asv177	0.000139793	8.54e-05	0	0	0.000689489	0.000367196	0.00025672	0.000562213	0	0	0	0	0.000387155	0.000780068	0.000766238	0.000873765		Pro_asv177	0	0	0	0	0.00294118	0	0.00117647	0.000588235	0	0	0	0	0
Bac_asv178	0.00183348	0.00224193	0.00108319	0.0015528	0	0	0	0	0	0.00141683	0.000843126	0	0	0.00100687	0	0		Fun_asv178	0.000249631	0	0.00024854	0	0	0.000682754	0.000145864	4.41e-05	0.000661282	0.000167566	0.00120632	0	0.000519602	0.00103621	0.000206295	0.000317733		Pro_asv178	0	0	0	0	0	0	0	0	0	0	0	0	0
Bac_asv179	0.000211556	0.000422393	0.00150873	0.000938899	0.000876126	0	0.00172596	0.0019328	0	0	0	0	0	0.0026704	0.00068914	0.00145131		Fun_asv179	0.000469305	0.00017075	0	0	0	0.000292609	0.00152865	0.000937021	0	0	0	0	0	0	5.89e-05	4.77e-05		Pro_asv179	0	0	0	0	0.00117647	0.00352941	0.00117647	0.00294118	0	0	0	0	0
Bac_asv180	0	0	0.000270798	0	0	0	0	0	0	0.00134599	0.00168625	0.00192417	0	0	0	0		Fun_asv180	0.000379438	0.000146358	0.000110462	9.67e-05	0.000656656	0.000172123	0.000507605	0.00187404	0	0	0	0	5.09e-05	0	0.000756415	0		Pro_asv180	0	0	0	0	0	0	0	0	0	0	0	0	0
Bac_asv181	0	0	0.000406197	0	0.00306644	0	0	0	0	0	0	0	0.00215398	0.00074421	0	0		Fun_asv181	0.000519232	6.1e-05	0.000165693	0.000157141	6.57e-05	0.000487682	0.000379245	0.000650403	0.000982476	0	0.000482527	0.000166925	0.000193577	0.000698568	0	0.000365393		Pro_asv181	0	0	0	0	0	0.00294118	0.00235294	0	0	0	0	0	0
Bac_asv182	0	0	0.000116056	0	0.00053541	0.00192864	0.00239408	0.00296089	0	0	0	0	0.000524688	0	0.000401999	0.00390351		Fun_asv182	8.99e-05	0	0.000179501	9.67e-05	3.28e-05	0	2.33e-05	9.92e-05	0.00479902	0.00357474	0.00105394	0.00110886	0	4.66e-05	0.000186648	0		Pro_asv182	0	0.00705882	0.00117647	0	0.00117647	0.00176471	0	0	0	0.00823529	0.00294118	0.00764706	0
Bac_asv183	0.0026562	0.00763557	0.00100582	0.00274448	0.00691166	0.00285587	0.00244975	0.00160382	0.00793431	0.00453386	0.00479528	0.00427594	0.00240252	0	0.00212485	0.00050045		Fun_asv183	0	8.54e-05	0	7.25e-05	0.000536269	0.000682754	0.000186705	0.000143309	0	0	0	5.96e-05	0.000326025	0.00079171	0.00105112	0.000222413		Pro_asv183	0	0	0	0	0	0	0.00176471	0	0	0	0	0	0
Bac_asv184	0.00249166	0.00214446	0.00216639	0.00234725	0	0	0	0	0.00396716	0.0025503	0.00205512	0.00313569	0	0	0	0		Fun_asv184	0.000659025	0.000609823	0.000400425	0.000664829	0.000437771	0.00082619	0.000618462	0	0	0	0	0	0	0	0	0		Pro_asv184	0	0	0	0	0	0	0	0.00294118	0	0	0	0	0
Bac_asv185	0	0	0	0	0.000632757	0.000445071	0	0.000370111	0	0	0	0	0.000441842	0	0.00160799	0.00245221		Fun_asv185	0.000379438	0.000390287	0.000441849	0.000701093	0.000470604	0.00042457	0.000595123	0.000606308	0	0	0	0	0	0	0	0		Pro_asv185	0	0	0	0	0	0	0	0	0	0	0	0	0
Bac_asv186	0.00105778	0.00191702	0	0.000866676	0	0	0	0	0.00138389	0.00191272	0.00237129	0.00149658	0	0.00288929	0.000229713	0.00390351		Fun_asv186	0.000139793	0	0	0	3.28e-05	0	0	0	0.00176657	0.00150809	0.000888866	0.000166925	8.15e-05	0.000197928	0	0		Pro_asv186	0	0	0	0	0.00117647	0	0	0	0	0	0	0	0.000588235
Bac_asv187	0.00178647	0.0012022	0.000889766	0.000975011	0	0	0	0	0	0	0	0	0	0	0	0		Fun_asv187	0.000489276	0.000365894	0.00012427	0.000290107	0.00030644	0.00123355	0.000775994	0.000529141	0	0	0	0	0	0	0	0		Pro_asv187	0	0	0	0	0.00647059	0.00176471	0	0.00176471	0	0.00705882	0	0.000588235	0.00411765
Bac_asv188	0	0	0	0.000288892	0.000876126	0.000704695	0.00161461	0.00185056	0	0	0	0	0.00281675	0.00232019	0	0		Fun_asv188	0.000609099	0.000695198	0.00115985	0.000628566	0.00038305	0.000103274	7.58e-05	0.000286618	0.00042511	0.000245763	0	0.000107309	0	0	0	0		Pro_asv188	0	0	0	0	0	0	0	0	0	0.00176471	0	0	0
Bac_asv189	0.00517136	0.00653085	0.00736958	0.0110862	0	0	0	0	0.00322908	0.00106262	0.0034252	0.0024943	0	0.00774854	0	0		Fun_asv189	5.99e-05	0	0	0	0	0	0	0.000132285	0	0	0.000114283	0	0.000173201	9.31e-05	0.00360525	3.18e-05		Pro_asv189	0	0	0	0	0	0	0	0	0	0	0	0	0
Bac_asv190	0	0	0	0	0	0	0	0	0	0	0	0	0	0.00328328	0.00258428	0.000550495		Fun_asv190	0	0	0	0	0.000952152	0.000722916	0.000134195	0	0	0	0	0	0.000927133	0.000512283	0.000206295	0.000873765		Pro_asv190	0	0	0	0	0.0170588	0.00647059	0.00588235	0.01	0	0.000588235	0	0.00176471	0.00294118
Bac_asv191	0	0	0	0	0.00447798	0.00407982	0.00267246	0.00246741	0	0	0	0	0.00207114	0	0.000459427	0.000550495		Fun_asv191	0.000399409	0.000158554	0	0	0.000350217	0.000269659	0.0011319	0.00127876	0	0	0	0	0	3.49e-05	0	0		Pro_asv191	0	0	0.000588235	0.000588235	0	0	0	0	0	0	0	0	0
Bac_asv192	0.00173946	0.00149462	0.000367512	0.000361115	0	0	0	0	0	0.00113347	0.000843126	0	0	0	0	0		Fun_asv192	0	0	0.000138078	6.04e-05	0	0	0	0	7.56e-05	0.00214484	0.002019	0.000274234	0	0	0	0		Pro_asv192	0.102941	0.00882353	0.02	0.0194118	0.00764706	0.0252941	0.00529412	0.0129412	0	0.00941177	0.0135294	0.00529412	0
Bac_asv193	0	0	0	0	0	0	0	0	0	0.00212525	0.00184434	0.00277936	0	0	0	0		Fun_asv193	0.000728921	0.000304912	0	0	7.66e-05	0.000120486	0.00057762	0.00185199	0	0	0	0	0	0	0	0		Pro_asv193	0	0	0	0	0.00705882	0.0111765	0.00705882	0.00647059	0	0.00117647	0	0	0
Bac_asv194	0	0	0	0	0.00330981	0.00211409	0.00306219	0	0	0	0	0	0.00499834	0	0.00172285	0.00570514		Fun_asv194	0.000179734	0.00100011	0	7.25e-05	0.000711378	0.000722916	0.000752656	0.00149923	0	0	0	0	0	0.00238677	8.84e-05	0		Pro_asv194	0	0	0.000588235	0	0.0117647	0	0.00588235	0.00117647	0	0	0.00647059	0.00588235	0
Bac_asv195	0.00169245	0.00263183	0	0.000650007	0.00423461	0.00140939	0.00100217	0.000863593	0	0	0.0011066	0.000356328	0.00245775	0.00490303	0.0034457	0.00370333		Fun_asv195	0	0	0	0	0.00015322	0	0.00158116	0.00131183	0	0	0	0	0	0	0	0		Pro_asv195	0	0	0	0	0	0	0	0	0	0	0	0.00117647	0
Bac_asv196	0	0	0	0	0.00121684	0.00218827	0.000668114	0.000575729	0	0	0	0	0.00187783	0.00429016	0.00172285	0.00060054		Fun_asv196	0	0.00017075	0.00062135	0.000253844	0.000339272	0.000344246	0	0	0.00102971	0.000167566	0.000711093	0.00461428	5.09e-05	0	0	0		Pro_asv196	0	0	0	0	0	0.00235294	0	0	0	0	0	0	0
Bac_asv197	0	0	0	0	0.00413726	0.00118686	0.00261678	0.000699099	0	0	0	0.00263683	0.00201591	0	0.00436455	0.00390351		Fun_asv197	0.00136798	0	0.000676581	0.00077362	0	5.74e-05	5.25e-05	0.00123466	0	0	0	0	0	0	0	0		Pro_asv197	0	0	0	0	0	0	0	0	0	0	0	0	0
Bac_asv198	7.05e-05	0.0023719	0	0.000975011	0.000632757	0	0	8.22e-05	0	0.00120431	0.00295094	0.00199544	0.000248536	0.00030644	0.00212485	0		Fun_asv198	0.000129808	0	0	6.04e-05	8.76e-05	0.000103274	0.00051344	0.000165357	0	0	0	0	0.000387155	0	0.00135565	0.000873765		Pro_asv198	0	0	0	0	0	0	0	0	0	0	0	0	0
Bac_asv199	0.000352593	0.00090977	0.000406197	0.000541673	0.00131419	0	0.00200434	0.00152157	0	0	0	0	0	0.00319573	0.00068914	0		Fun_asv199	0	0	0	0	0.000186053	8.61e-05	0.00199541	0.000121262	0	0	0	0	0	0	0	0		Pro_asv199	0	0	0	0.00470588	0	0	0	0	0	0.00764706	0.00470588	0.00529412	0
Bac_asv200	0.000963753	0.000779803	0.000290141	0.000613896	0.00204429	0.00270751	0.00267246	0.00300201	0	0	0	0	0.00118745	0	0	0.00165149		Fun_asv200	0.00138795	0.000182947	0.000303771	0.00126922	0.000317384	0.000522106	0.000560116	0.00127876	0.000481791	8.94e-05	7.62e-05	0.000310004	0	0.000442426	0.000471531	0		Pro_asv200	0	0	0	0	0	0	0	0	0	0	0	0	0
Bac_asv201	0	0	0	0	0	0	0	0	0	0	0	0	0	0.00315195	0	0		Fun_asv201	0.000469305	8.54e-05	0.000317579	0.000290107	0	0.000780291	0.000635965	8.82e-05	0	0	0	0	0	0	0	0		Pro_asv201	0	0	0	0	0.00470588	0.00294118	0.00352941	0.00529412	0	0	0	0	0.000588235
Bac_asv202	0.00166894	0.00217695	0.000348169	0.000541673	0	0	0.000668114	0.000452358	0	0	0	0	0	0	0	0		Fun_asv202	0	0	0	0	0.000623823	0.000315559	0.000729318	0.000937021	0	0	0	0	0	0.000139714	0.000117883	9.53e-05		Pro_asv202	0	0	0	0	0	0.000588235	0	0	0	0	0	0	0
Bac_asv203	0.00258568	0.00269682	0.00121859	0.00209447	0.00121684	0	0	0.00082247	0.00129163	0	0	0	0.000552303	0	0	0.00145131		Fun_asv203	0.000169749	8.54e-05	0	0	0.000196997	0.000315559	0	0.000242523	0.000585707	0.000357474	0.000342848	0.000155002	0.00195615	0.000384212	0.00213171	0.000349506		Pro_asv203	0	0	0	0	0.00882353	0.00470588	0.00294118	0.00352941	0	0	0	0	0
Bac_asv204	0.000681679	0.00126718	0.00220507	0.00169724	0	0	0	0	0	0	0.000843126	0.000641391	0	0.00126954	0	0		Fun_asv204	0	0	0	0	0	0.000613905	0	0	7.56e-05	0	0	0.000226541	0.000723368	0.000395855	0.00109042	0.000428939		Pro_asv204	0	0	0	0	0	0	0	0	0	0	0	0	0.00235294
Bac_asv205	0.00138686	0.00165708	0.00201164	0.00111946	0	0	0	0	0.00572008	0.00347124	0.00300364	0	0	0	0	0		Fun_asv205	0	0.000719591	0.00012427	9.67e-05	0.000525325	0.000883565	6.42e-05	0.000165357	6.61e-05	0.00252466	0.000761885	5.96e-05	0.00115128	0	0.000314354	0		Pro_asv205	0	0	0	0	0.00470588	0.00352941	0.00294118	0.00235294	0	0	0	0	0.00352941
Bac_asv206	0	0	0	0	0.00116817	0.00100141	0	0	0	0	0	0	0.00193306	0.00105065	0	0		Fun_asv206	0	0	0	0	0.000207941	6.88e-05	2.92e-05	0	0	2.23e-05	0	0	9.17e-05	0.00542554	0.000648356	0.000492486		Pro_asv206	0.000588235	0	0	0.00294118	0	0	0	0	0	0.00470588	0	0.00529412	0.00117647
Bac_asv207	0	0	0	0	0.00204429	0.00278169	0.00206002	0.00259078	0	0	0	0	0.000303767	0	0	0		Fun_asv207	0	6.1e-05	2.76e-05	0	0	0	0	0	0.000859667	0.000279277	0.00208249	0.000393466	0	0	0	0		Pro_asv207	0	0	0	0	0.00235294	0	0	0	0	0	0	0	0
Bac_asv208	0	0	0	0	0	0.00152066	0	0.00119258	0	0	0	0	0.00149122	0.000437771	0.00401999	0.00550495		Fun_asv208	0.000239645	8.54e-05	0	0	0.00022983	0.000384408	0.000740987	0.00031969	0	0	0	0	0	0.000232856	0.000157177	0.000127093		Pro_asv208	0	0	0	0	0.00941177	0.00529412	0	0.00352941	0	0	0	0	0.00294118
Bac_asv209	0.00394904	0.00480879	0.00156676	0.00274448	0	0	0	0	0.00525879	0.00502975	0.00200242	0.000570125	0	0	0	0		Fun_asv209	4.99e-05	0	0	0	0.000503437	0.000476207	0.000274224	0.000374808	0	8.94e-05	0	0	0.000183389	0.000826639	0.00027506	0.00014298		Pro_asv209	0.00235294	0	0	0	0	0	0	0.00294118	0	0	0	0.00117647	0
Bac_asv210	0	0	0	0	0.00365052	0.00293005	0	0.000863593	0	0	0	0	0.00430796	0	0.00155057	0.00225203		Fun_asv210	0.000139793	0	0	0	0.000503437	0.000751604	0.000280058	0.000540165	0	4.47e-05	0	0	9.17e-05	3.49e-05	4.91e-05	0		Pro_asv210	0.00705882	0.00588235	0.00470588	0.00411765	0.00235294	0.00176471	0.00235294	0.00588235	0	0.00764706	0	0.00352941	0.00117647
Bac_asv211	0.000634667	0.00110472	0	0	0	0	0	0	9.23e-05	0	0	0	0	0.00302062	0	0		Fun_asv211	0.000179734	7.32e-05	0	0	6.57e-05	0.000114749	0.000495936	0.000418904	9.45e-05	5.59e-05	6.35e-05	0	0.000213954	0.00066364	0.000216119	0.000238299		Pro_asv211	0	0	0	0	0.00117647	0.00176471	0	0	0	0	0	0	0.00176471
Bac_asv212	0.0022801	0.00311921	0.00104451	0.00130001	0.00335848	0	0.000334057	0	0.00258326	0	0	0.000997719	0	0	0.000803997	0.000450405		Fun_asv212	0.00043935	0.000524448	0.000345194	0.000543951	0.000218885	0.000470469	0.000268389	0	0	0	0	0	0	0	0	0		Pro_asv212	0	0	0	0	0.00352941	0.00647059	0.00176471	0	0	0	0	0	0.00352941
Bac_asv213	0.000258568	0.000552361	0	0	0	0	0	0	0	0	0.00247668	0.00142531	0	0	0.00149314	0.00445401		Fun_asv213	9.99e-05	0	0	0	0	0	0.000951031	0.00145514	0	0	0	0	0	0	0	0		Pro_asv213	0	0.0105882	0.00176471	0.00882353	0.00352941	0.00588235	0.00411765	0.00294118	0	0.000588235	0.000588235	0	0.00176471
Bac_asv214	0.00122232	0.00220944	0.000154742	0.000361115	0.000778778	0.00048216	0	0.000781346	0	0	0.000526954	0	0.000386612	0.00126954	5.74e-05	0		Fun_asv214	5.99e-05	0	0	0	0	0	7e-05	9.92e-05	0.000170044	0.000301619	0.000215868	7.15e-05	0.000509414	0.000966352	0.000304531	0.000730785		Pro_asv214	0	0	0	0	0.00117647	0	0	0	0	0	0	0	0
Bac_asv215	0.00745146	0.00818793	0.00330761	0.00252781	0	0	0	0	0.00544331	0.00481723	0.00500606	0.00320696	0	0	0	0		Fun_asv215	0	0.000487858	0.00024854	0.000338459	0.000186053	0.00114175	0.00101521	0.000848831	0	0	0	0	9.17e-05	0.000116428	8.84e-05	0		Pro_asv215	0.00352941	0.00235294	0.00294118	0.00352941	0.00176471	0	0	0	0	0.00411765	0.00294118	0	0.00176471
Bac_asv216	0	0	0	0	0.00438063	0.00385728	0.00306219	0.00361887	0	0	0	0	0.00334143	0	0.00258428	0.00305275		Fun_asv216	0	0	0	0	0	0	0	0	0	0.000692606	0.000279358	0.000166925	0	4.66e-05	0.00183701	3.18e-05		Pro_asv216	0.00705882	0.0164706	0.00764706	0.02	0.00352941	0.00117647	0.00176471	0.00352941	0	0.0264706	0.00647059	0.00235294	0.000588235
Bac_asv217	0	0	0	0	0.00141154	0.00326385	0.00267246	0.00357774	0	0	0	0	0.00190545	0.000919319	0	0		Fun_asv217	0.000159764	0	0	0	0	4.59e-05	0.000665138	0.00167561	0	0	0	0	0	0	0	0		Pro_asv217	0	0	0	0	0.0111765	0.00764706	0.00764706	0.00764706	0	0	0	0	0.00470588
Bac_asv218	0	0	0	0	0.00107082	0.00129812	0.000890819	0.000575729	0	0	0	0	0.00168452	0	0.00195256	0.00340306		Fun_asv218	0.000828773	0.000780573	0.000331386	0.00077362	0.00107254	0.00118191	0.00154615	0.00143309	0.000264513	0.000458014	0.000393641	0.000143079	0.00213954	0.00144371	0.00118865	0.00239888		Pro_asv218	0	0	0	0	0.00411765	0.000588235	0.00176471	0	0	0	0	0	0
Bac_asv219	0	0	0	0	0.00155756	0.00114977	0.00161461	0.00275527	0	0	0	0	0	0	0	0		Fun_asv219	0.00066901	0.000463466	0.000593734	0.000120878	0.000109443	4.02e-05	0	0.000551189	8.5e-05	8.94e-05	0.000571414	0.00033385	0	0	0	0		Pro_asv219	0	0	0	0	0	0	0	0	0	0	0	0.000588235	0
Bac_asv220	0	0	0	0	0	0	0.00172596	0.00254966	0	0	0	0	0	0	0.00315856	0.00520468		Fun_asv220	0.000639054	0.000561037	0.000952736	0.00102746	0.000481548	0.000642592	0.000280058	0	0	0.000178737	0.000368245	0.000166925	0.000570544	0.000314356	0.000314354	0.000524259		Pro_asv220	0	0	0	0	0	0	0	0	0	0	0	0	0.00117647
Bac_asv221	0	0	0	0	0.00365052	0.00374601	0	0.00189168	0	0	0	0	0.0040042	0	0.00269913	0.00690622		Fun_asv221	6.99e-05	0	9.67e-05	0	0.000678545	0.00159501	5.83e-05	0.000110238	0	0	0	0	0	0	0	0		Pro_asv221	0.01	0	0	0.00823529	0.00529412	0.00117647	0	0.00588235	0	0.00294118	0.00352941	0.00294118	0.00176471
Bac_asv222	0.00202153	0.00256685	0.000232113	0.000361115	0	0	0	0	0.00488975	0.00141683	0.00142278	0.00263683	0	0	0	0		Fun_asv222	0.000738906	0.000512251	0.00117366	0.000846146	0.000372105	0.000493419	0.000501771	0.000429927	0.00165321	0.000156395	0.00100315	0.000584238	3.06e-05	4.66e-05	0	0		Pro_asv222	0	0	0	0	0.00588235	0	0	0	0	0	0	0	0.00235294
Bac_asv223	0	0	0	0	0.00160623	0.00159484	0.00172596	0.00337213	0	0	0	0	0.00259582	0.000787988	0	0.00170153		Fun_asv223	9.99e-05	7.32e-05	0	0	0	6.88e-05	8.17e-05	0.000308666	0	0.000681435	0	0	0.00203766	0.00117592	0.000373296	0.000619579		Pro_asv223	0.00647059	0	0	0.00294118	0	0	0.00117647	0	0	0.00529412	0	0	0
Bac_asv224	0	0	0	0	0.00306644	0.00255916	0.00367463	0.00415347	0	0	0	0	0.00394897	0	0.000229713	0.000750676		Fun_asv224	3e-05	3.66e-05	6.9e-05	0.00010879	0	0	2.33e-05	5.51e-05	0.000944688	0.000681435	0.000444433	0.00063193	0	0	0	0		Pro_asv224	0	0	0	0	0	0	0	0.00117647	0	0	0	0	0
Bac_asv225	0.000446617	0.000779803	0.000483568	0	0	0	0	0	0.00184519	0.0025503	0.00152817	0.00235177	0	0	0	0		Fun_asv225	0.000149778	0	0	0	0.000328328	0.000275397	0.000157533	0.000297642	0.000132256	0	0	0	0	0	0.000933239	0.000762558		Pro_asv225	0	0	0	0	0.000588235	0.00294118	0	0.00235294	0	0	0.000588235	0	0.00176471
Bac_asv226	0	0	0	0	0.000486736	0	0.000556762	0.000493482	0	0	0	0	0	0.00074421	0.00160799	0.00185167		Fun_asv226	0.000309542	4.88e-05	0	0	0.00015322	0.000109011	0.000805167	0.000760641	0	0	0	0	0	0	0	0		Pro_asv226	0	0	0	0.000588235	0	0	0	0	0	0.000588235	0	0	0
Bac_asv227	0.000352593	0.00090977	0.000735024	0.000975011	0	0	0	0	0.00212197	0	0.00194973	0.00192417	0	0.000218885	0	0		Fun_asv227	0.000149778	0.000219536	0.000262348	0.000507688	0.000711378	0.000803241	0.000525109	0.000352761	0	0	6.35e-05	0	7.13e-05	6.99e-05	8.84e-05	0.000333619		Pro_asv227	0	0	0	0.00411765	0	0.00882353	0	0	0	0.00294118	0.00176471	0.00294118	0
Bac_asv228	0.00049363	0.000519869	0	0.000216669	0.00457532	0.00307841	0.00122488	0.00308426	0	0	0.000316172	0.000641391	0.00403181	0.00639145	0.00775283	0.00620558		Fun_asv228	0	0	0	0	0.000350217	0.000149173	5.25e-05	0	0	0	0	0	0	0.00109442	0.00027506	0.0020176		Pro_asv228	0.0129412	0.0417647	0.0135294	0.0352941	0.0111765	0.0135294	0.00352941	0.00352941	0	0.01	0.0270588	0.0141176	0.00294118
Bac_asv229	0	0	0	0	0.000438063	0.00096432	0.00133623	0.00213842	0	0	0	0	0.00171214	0	0.00195256	0.00320288		Fun_asv229	0	6.1e-05	0	0	0.000120387	8.61e-05	7e-05	0.000110238	0.000632941	0.000167566	0.000126981	0.000143079	0.000743744	0.000256142	0.000314354	0.000270073		Pro_asv229	0	0	0	0	0.00235294	0	0	0	0	0	0	0	0
Bac_asv230	0.00030558	0.000422393	0.00170216	0.00122779	0	0	0	0	0	0	0	0	0	0	0	0.00120108		Fun_asv230	0.00113831	0.001366	0.000510887	0.00100329	0	0	7.58e-05	0	0	0.000189908	0	0	0	0	0	0		Pro_asv230	0	0	0	0	0	0	0	0	0	0	0	0	0
Bac_asv231	0.00251516	0.00321669	0.000947794	0.00227502	0	0	0	0	0	0	0	0	0	0	0	0		Fun_asv231	0.000259616	0	0	7.25e-05	0.000284551	0.000212285	0.000332569	0.000804736	0	0	0	0	0	0.000302713	0	0		Pro_asv231	0	0	0	0	0.00117647	0.000588235	0	0.00352941	0	0	0	0	0.00294118
Bac_asv232	0	0	0	0	0	0	0	0	0.00147615	0.00155851	0.000895821	0.00171038	0	0	0	0.00135122		Fun_asv232	9.99e-05	6.1e-05	0	0	0.000207941	0.000677017	0.000186705	0.000650403	0	0	0	0	0	0	2.95e-05	0		Pro_asv232	0	0	0	0.00117647	0.00647059	0.00411765	0.00823529	0.00941177	0	0	0	0.00470588	0.00352941
Bac_asv233	0.000517136	0.000747311	0	0	0.00223899	0.00166902	0	0.00238516	0	0	0	0	0.00223683	0.00214508	0	0.000950856		Fun_asv233	8.99e-05	0	0	0.000471424	0	6.88e-05	9.34e-05	0.000440951	0.00190827	0	0.00165075	0.00242041	0	0	0	0		Pro_asv233	0.0152941	0.0788235	0.0117647	0.0347059	0.0282353	0.0141176	0.0170588	0.0282353	0	0.0176471	0.0311765	0.0176471	0.00588235
Bac_asv234	0	0	0	0	0.00102215	0	0	0	0	0	0	0	0.00173975	0	0	0		Fun_asv234	0.000579143	0	0.000165693	0.000302195	0.000798932	0.000791766	0.00137112	0.00113545	8.5e-05	0.000323961	0.000507924	0.00197925	0.000264895	0.000174642	0.000422413	4.77e-05		Pro_asv234	0	0	0	0	0.0117647	0.00294118	0.00235294	0.00352941	0	0.000588235	0	0	0.00470588
Bac_asv235	0	0.000487377	0	0	0.00389389	0.00174319	0.00317354	0.00168606	0	0	0	0	0.0027339	0.00144464	0	0.00225203		Fun_asv235	7.99e-05	0.000500055	0.000510887	0.00060439	0.000295495	0.00020081	0.000204209	0	0	0	0	0	0	3.49e-05	0	6.35e-05		Pro_asv235	0.00647059	0.00176471	0.00294118	0.0111765	0	0	0	0	0	0.00823529	0.000588235	0.00294118	0
Bac_asv236	0	0	0	0	0.00233634	0.00300423	0.0023384	0.0020973	0	0	0	0	0.00229206	0	0.00717854	0.00820739		Fun_asv236	0	6.1e-05	0	0	0.00116009	0.000298346	0.000169202	0.000143309	0	0	0	0	3.06e-05	6.99e-05	0.000255413	0		Pro_asv236	0	0	0	0	0	0	0	0.00117647	0	0	0	0	0
Bac_asv237	0.000258568	0.000487377	0.000812395	0.000288892	0.000584084	0.000815963	0.00122488	0.000740223	0.00202971	0	0.00105391	0.00256556	0.000469458	0.00227641	0.00189514	0.00150135		Fun_asv237	8.99e-05	0	4.14e-05	0.000241756	0.000295495	0.000504894	0.000420087	0	0	0	0	0	0	0	0.000147354	0		Pro_asv237	0	0.00176471	0	0	0	0	0	0	0	0	0	0	0
Bac_asv238	0	0	0	0	0.00121684	0.00185446	0.0023384	0.00172719	0	0	0	0	0.0014636	0.00245152	0.00338827	0.00315284		Fun_asv238	0.000199704	0	0.00012427	0	0.000328328	0.000556531	0.00038508	0.000121262	0	0	0	0	0	0	0	0		Pro_asv238	0	0.0158824	0.00176471	0.00117647	0	0.00235294	0	0.000588235	0	0	0.00235294	0	0.00352941
Bac_asv239	0	0.000389902	0	0	0.000486736	0.000704695	0.00155893	0.00115146	0	0	0	0	0.0014636	0.00201375	0.00580026	0.00410369		Fun_asv239	0.000369453	0.000219536	0.000165693	0.000120878	8.76e-05	0.000613905	0.00070598	0.000396856	0	0.000167566	0	0	0.000376966	0.000302713	0.000314354	0.000270073		Pro_asv239	0.00294118	0.00470588	0.000588235	0.00294118	0.00470588	0.00294118	0.01	0.0205882	0	0.00294118	0.0294118	0.00823529	0.00764706
Bac_asv240	0	0	0	0	0	0.000630517	0	0.00082247	0	0	0	0	0.000690379	0	0.00298628	0.00330297		Fun_asv240	4.99e-05	0	0	0	3.28e-05	0	0	0	0	0	0	0	0.000224142	0.00166492	0.000726944	0.000857878		Pro_asv240	0	0	0	0	0.00294118	0.0105882	0	0	0	0	0	0	0.00176471
Bac_asv241	0	0	0	0	0.00146021	0.00285587	0.000946495	0.00201505	0	0	0	0	0.00231967	0	0	0		Fun_asv241	0.000239645	7.32e-05	6.9e-05	0	6.57e-05	0.000131961	0.000647634	0.000418904	0	0	0	0	0	8.15e-05	7.86e-05	6.35e-05		Pro_asv241	0	0	0	0	0.0152941	0.0117647	0.00411765	0.0264706	0	0	0	0	0.00882353
Bac_asv242	0	0	0	0	0.00141154	0.00229953	0.000946495	0	0	0	0	0	0.00129791	0	0.00252685	0.00250225		Fun_asv242	0	0	0	0	0	0	0	0	0	0	0	0	0	0.000302713	0.00136548	0.00100086		Pro_asv242	0.0776471	0.0629412	0.0176471	0.0705882	0.0423529	0.0676471	0.0452941	0.0552941	0	0.0305882	0.0458824	0.0529412	0.0394118
Bac_asv243	0	0	0	0	0.00214164	0.00163193	0.00384166	0.00324876	0	0	0	0	0.000552303	0	0	0		Fun_asv243	0.000559172	0.000219536	9.67e-05	0	9.85e-05	0.000149173	0.000484267	0.000220476	0	0	0	0	0.000407531	0	2.95e-05	0		Pro_asv243	0.0535294	0.0223529	0.0305882	0.0711765	0.0123529	0.00823529	0.00529412	0.00941177	0	0.0282353	0.132353	0.0794118	0.00470588
Bac_asv244	0	0	0	0	0	0	0	0	0	0	0	0	0	0	0.00356056	0		Fun_asv244	0.000399409	0.000256126	0.000718004	0.000918673	0	0	0	0	0.000349535	0.000357474	0	0.000977704	0	0	0	0		Pro_asv244	0	0	0.000588235	0.00235294	0.00941177	0.00529412	0	0.00705882	0	0.000588235	0.00117647	0	0.00352941
Bac_asv245	0	0	0	0	0.000681431	0.00133521	0	0	0	0	0	0	0.000938915	0	0.00246942	0.00815734		Fun_asv245	0.000119823	6.1e-05	0	0	0.000120387	0.000131961	0.000268389	0.00106931	0	0	0	0	7.13e-05	6.99e-05	0	0.00019064		Pro_asv245	0	0.0111765	0	0	0	0	0	0	0	0	0	0	0
Bac_asv246	0	0	0	0	0.00102215	0.00126103	0.00111352	0.00111033	0	0	0	0	0.000690379	0	0.00396256	0.00185167		Fun_asv246	0	0	0	0	0.000536269	0.000160648	8.17e-05	0.000198428	0	3.35e-05	0	0	0.000550167	0.000407498	0.000147354	0		Pro_asv246	0.0211765	0.0294118	0.0135294	0.0429412	0.0264706	0.0217647	0.0105882	0.0282353	0	0.0258824	0.03	0.0188235	0.0229412
Bac_asv247	0.00141037	0.000259934	0.000406197	0.000252781	0	0	0	0	0.00110711	0.00042505	0.0011066	0.00192417	0	0	0	0		Fun_asv247	0	0	0	0	0	0	0	0	0	0	0	0	7.13e-05	0.000756782	0.00136548	0.000397166		Pro_asv247	0.00470588	0.00529412	0.000588235	0.0141176	0.0141176	0.00764706	0.00352941	0.00294118	0	0.00294118	0	0.00235294	0
Bac_asv248	0.00291477	0.00380154	0.00116056	0.0022028	0	0	0	0	0.00129163	0.00162936	0.00168625	0.00299316	0	0.000437771	0	0		Fun_asv248	0.000129808	0	0	0	0.00030644	0.000413095	0.000507605	6.61e-05	0	0	0	0	0	0	0	0		Pro_asv248	0.0664706	0.0305882	0.0147059	0.0558824	0.0147059	0.0141176	0.00764706	0.00941177	0	0.00941177	0.0323529	0.0482353	0.000588235
Bac_asv249	0.0011283	0.00220944	0.00114122	0.00191391	0	0	0	0	0.00110711	0.00184188	0.0011593	0.0020667	0	0	0	0		Fun_asv249	0.000269601	0.000109768	0	8.46e-05	0.000339272	0.000309821	9.92e-05	0.000231499	0.000614048	0	0	5.96e-05	0	0	0	0		Pro_asv249	0	0	0	0	0.00647059	0	0	0	0	0	0	0	0
Bac_asv250	0	0	0	0	0.00238501	0.00178028	0.00306219	0.00230292	0	0	0	0	0.00165691	0	0	0.00350315		Fun_asv250	9.99e-05	0	5.52e-05	8.46e-05	0.000525325	0.000481944	0.000332569	0	0	0	0	0	0.000203766	0	0	0		Pro_asv250	0.00411765	0	0	0	0	0.00941177	0.00529412	0.00294118	0	0	0.00117647	0	0.00176471
Bac_asv251	0.000446617	0.00100725	0.000270798	0.00104723	0	0	0	0	0	0	0	0	0.000220921	0	0.00373284	0.00145131		Fun_asv251	0.000589128	0.000134161	0.000165693	0.000265932	0	6.31e-05	0.000105022	0.00031969	0	0.000245763	0.000101585	0.000107309	0	0	0	0		Pro_asv251	0	0	0	0	0	0	0	0	0	0	0	0.000588235	0
Bac_asv252	0.00138686	0.000487377	0	0	0	0.000667606	0	0	0	0	0	0	0	0	0	0		Fun_asv252	0.000339498	0.000353697	0.000179501	0.000447249	0	0.000149173	0.000140029	0.000396856	0	0	0	0	0	0	0	0		Pro_asv252	0.0176471	0	0	0	0	0	0	0	0	0	0.00235294	0	0
Bac_asv253	0	0	0	0	0.000924799	0	0.0013919	0.00176831	0	0	0	0	0.00416989	0.00227641	0.00189514	0.00110099		Fun_asv253	0.000119823	7.32e-05	0	0.000145054	0.000328328	0.000516369	0.000414253	0.000143309	0.000103916	0.000156395	0.000215868	0	0.000163012	0.000279427	0.000235766	0.000333619		Pro_asv253	0.0676471	0.0476471	0.00823529	0.0376471	0.133529	0.0611765	0.0523529	0.0664706	0	0.0235294	0	0.00411765	0.0147059
Bac_asv254	0.00253867	0.00259934	0.00396526	0.00379171	0	0	0	0	0	0	0	0	0	0.00227641	0	0		Fun_asv254	0.00089867	0.000390287	0.000952736	0.00027802	0.000536269	0.000390145	0.000402584	0.000959069	8.5e-05	5.59e-05	2.54e-05	8.35e-05	0.00172182	0.00116428	0.00130653	0.000111206		Pro_asv254	0	0	0.000588235	0.00823529	0.00176471	0.00352941	0.00294118	0.00235294	0	0	0	0	0.00352941
Bac_asv255	0	0.000974754	0.000522254	0.000361115	0	0	0	0	0.00193745	0	0.00447911	0	0	0.000875542	0	0		Fun_asv255	0.000359468	0.000109768	0.000234732	0	0.000404938	0.000229497	0.000490102	0	0	0	5.08e-05	0	0.000132448	0.000139714	0.00142442	0		Pro_asv255	0	0	0	0	0	0	0	0	0	0	0	0	0
Bac_asv256	0	0.00035741	0	0	0	0	0	0	9.23e-05	0.00502975	0.0011066	0.0052024	0	0	0	0		Fun_asv256	0.000559172	0	0.00012427	0	0	0.000160648	0.000659303	0	0	0	0	0	0	0	0	0		Pro_asv256	0	0	0	0	0.000588235	0.00352941	0.00352941	0.00117647	0	0.00117647	0	0	0.000588235
Bac_asv257	0.000329087	0.000747311	0.000328826	0.000613896	0	0	0.000501086	0.000616852	0	0	0	0	0.000193306	0.00253907	0	0		Fun_asv257	0	0.000146358	0.000414233	8.46e-05	0.000196997	3.44e-05	0	0.000286618	0.000897454	0.000368645	0.000355547	0.00029808	0	0	0	0		Pro_asv257	0	0	0	0	0	0	0	0	0.0264706	0	0	0	0
Bac_asv258	0	0	0	0	0	0.00215118	0	0.00176831	0	0	0.00189703	0	0	0	0	0		Fun_asv258	0	0.000402483	0	3.63e-05	0	0.000516369	0.00012836	0.000440951	0	0	0	0	0.00197653	0	0	4.77e-05		Pro_asv258	0	0	0	0	0	0	0	0	0.00235294	0	0	0	0
Bac_asv259	0	0	0	0	0.00515941	0.00563756	0.00428707	0.00509931	0	0	0	0	0.00256821	0	0	0.00250225		Fun_asv259	0.000189719	0.000573234	0.00037281	0.000314283	0.000908375	2.29e-05	0.000210044	0.00081576	0	0	0	0	0.000580732	0.00243334	0.000668003	0.00111206		Pro_asv259	0	0	0	0	0	0	0	0	0.971176	0	0	0	0
Bac_asv260	0	0	0	0	0.0018496	0.00278169	0.00267246	0.00546942	0	0	0	0	0.00198829	0.00302062	0	0.00030027		Fun_asv260	0	0	0	6.04e-05	0.000426827	0.00087209	7.58e-05	5.51e-05	0	0	0	0	0	0	0	0
Bac_asv261	0.000446617	0	0.000251456	0	0.00452665	0.00229953	0.00155893	0.00156269	0	0	0	0.000427594	0.00292721	0.0015322	0	0.00465419		Fun_asv261	0	0	0	0	0.000120387	0.000212285	0.000180871	4.41e-05	0	0	0	0	0.00146711	5.82e-05	4.91e-05	0
Bac_asv262	0.000188049	0.00185203	0	0	0.00053541	0	0	0	0	0	0	0	0	0	0	0		Fun_asv262	0	0	0	0	0	9.18e-05	0.00012836	0.000110238	0	0	0	0	0.00029546	0.00167656	0.00041259	0.000413052
Bac_asv263	0	0	0	0	0.000730105	0.00111268	0.00217137	0.00234404	0	0	0	0	0.000524688	0.00074421	0	0		Fun_asv263	0	0.000195143	0.000110462	0.000205493	0	0	0	4.41e-05	0	0.000134053	0.000215868	0.00131155	0	0	4.91e-05	0
Bac_asv264	0	0	0	0	0.00111949	0	0	0.000575729	0	0	0	0	0.00085607	0	0.00356056	0.00145131		Fun_asv264	0	0	0	0	0.000196997	0.000218022	0	0.000429927	0	0	0	0	0.000112071	0.00273606	0	0.00019064
Bac_asv265	0	0	0.000309484	0	0.00491604	0.00359766	0.00278381	0.00390673	0	0	0	0	0.00209875	0.0032395	0	0.00600541		Fun_asv265	5.99e-05	0	0	0	0.000470604	0.000390145	0.000297562	0.000165357	0	0	0	0	3.06e-05	0	0	0.000508372
Bac_asv266	0.00270321	0.00422393	0.00336564	0.00245558	0	0	0	8.22e-05	0	0.00198357	0.00126469	0	0	0	0	0		Fun_asv266	0	0	0	0	0.00038305	0.000372933	0.00012836	0	0	0	0	0	0.000101883	0.000128071	0.000235766	0.000301846
Bac_asv267	0	0	0.00108319	0.000902788	0	0	0	0	0	0	0	0	0	0.000963096	0	0		Fun_asv267	0	0.000256126	0	0	8.76e-05	0.000699967	0.000326734	0.000451975	0.000349535	0.00031279	0	0	0.000427908	0	0	0
Bac_asv268	0	0	0	0	0.00330981	0.00166902	0.00222705	0.00148045	0	0	0	0	0.00154645	0.00214508	0	0.00440396		Fun_asv268	0.000319527	0.000268322	0	0.000435161	0	0	0.000332569	0.000374808	0	0	0	0	0	0	0	0
Bac_asv269	0	0	0.000618967	0.000505561	0.000292042	0	0.000278381	0.000986964	0	0	0	0	0.00320336	0	0.00137828	0.00345311		Fun_asv269	0.000269601	0.00041468	0.000193309	0.000193405	8.76e-05	3.44e-05	5.25e-05	5.51e-05	4.72e-05	0	0	0.000107309	9.17e-05	0.00029107	0	0.000222413
Bac_asv270	0	0	0	0	0	0	0	0	0	0	0	0	0.00154645	0	0.00195256	0		Fun_asv270	0.000389424	0.00020734	0.000303771	0.000362634	0	9.18e-05	0.0003209	7.72e-05	0	0	0	0	0	0	0	0
Bac_asv271	0	0	0	0	0.00272572	0	0	0	0	0	0	0	0	0	0	0		Fun_asv271	0	8.54e-05	0	0	0.000207941	0.000258184	0.000315065	0.000507094	0	0	0	0	0	0	0	0
Bac_asv272	0	0	0	0	0.00778778	0.0122394	0.00378598	0.00464696	0	0	0	0	0.00996907	0	0.000459427	0.000950856		Fun_asv272	0.000599113	0.00143918	0.000510887	0.000290107	0	0	0.000180871	0.000330713	0	0	0	0.000178848	0	0	0	0
Bac_asv273	0	0	0	0	0.00111949	0	0.000501086	0	0	0	0	0	0.000386612	0	0.00137828	0.00160144		Fun_asv273	0	0	0	0	0.000941207	0.000218022	0.000233382	0	0	0	0	0	0	0	8.84e-05	7.94e-05
Bac_asv274	0.000376099	0	0	0	0.00316379	0.0013723	0.00150326	0.00119258	0	0	0	0.000570125	0.00193306	0.00105065	0.000516855	0.00190171		Fun_asv274	0	0	0	0	0.00112726	0.000883565	0	0	0	0	0	0	9.17e-05	0	0	0
Bac_asv275	0	0	0	0	0.00180093	0.00318967	0.00395301	0.0019328	0	0	0	0	0.00295482	0	0	0.000350315		Fun_asv275	0	0	0	0	0	0	0.000151698	0.00110238	0	0	0	0	0	0	0.00213171	0
Bac_asv276	0	0	0	0	0.000730105	0.00252207	0.00373031	0.00423572	0	0	0	0	0.00226444	0.00170731	0	0		Fun_asv276	0.000199704	0.000439073	0.000110462	0	0.000273607	0.000493419	0.000175036	0.000694498	0.000358982	0	0.000101585	0	0.00143655	0.000128071	0.000294707	0.000174753
Bac_asv277	0	0	0	0	0.00413726	0.00278169	0.00322922	0.0047292	0	0	0	0	0.00414227	0	0.00172285	0.00520468		Fun_asv277	0.000139793	4.88e-05	0	0.00010879	7.66e-05	8.61e-05	0	0.000121262	0.000670729	0.00125116	0.000241264	0.000155002	0	0	0	0
Bac_asv278	0	0	0	0	0	0	0	0	0	0	0	0	0	0	0.00223971	0.00275248		Fun_asv278	0.000109837	0	8.28e-05	0.000132966	0.000426827	0.000407358	0.00044926	6.61e-05	0	7.82e-05	0	0	0.000152824	0.000221213	0.000216119	0.000492486
Bac_asv279	0	0.000422393	0	0	0	0	0	0	0	0.00042505	0.00142278	0.0027081	0	0	0	0		Fun_asv279	0	0	0	0	0	0	0.000227547	0.00017638	0	0	0	0.000178848	0.000152824	0.000465712	0.000304531	0
Bac_asv280	0	0	0	0	0	0.00144648	0	0	0	0	0	0	0.00229206	0	0.00155057	0		Fun_asv280	0	0	0	0	7.66e-05	6.31e-05	0	0	0	0	0	0	0	0.00181628	0	0
Bac_asv281	0.000141037	0	0.000328826	0.000397227	0.00515941	0.00693569	0.0102444	0.00995189	0	0.000354208	0	0	0.00811886	0.00656656	0.00103371	0.00170153		Fun_asv281	3.99e-05	0	0	0	6.57e-05	0.000183598	0.000525109	0.000121262	0	0	0	0	0	0	0.000108059	0
Bac_asv282	0	0	0	0	0	0.000667606	0.000501086	0.000616852	0	0	0	0	0.000469458	0	0.00166542	0.00125113		Fun_asv282	0.000748892	9.76e-05	0.000317579	0.000193405	0.000120387	0	8.75e-05	8.82e-05	0	0	0.000368245	0.000107309	8.15e-05	0	0	0
Bac_asv283	0	0	0.000889766	0.00191391	0	0	0	0	0	7.08e-05	0.000210781	7.13e-05	2.76e-05	0	0.000287142	5e-05		Fun_asv283	5.99e-05	4.88e-05	0.000110462	0.000568127	6.57e-05	5.16e-05	0	4.41e-05	0.000491238	0	7.62e-05	0.000274234	0	0	0	0
Bac_asv284	0	0	0	0	0	0	0	0.000740223	0	0.00162936	0.00158086	0	0.000386612	0.000787988	0	0.000800721		Fun_asv284	0	0	0	0	0	5.74e-05	0	0	0	0	0	0	0	0.00174642	0	0
Bac_asv285	0	0	0	0	0.000292042	0	0	0.000740223	0	0	0	0	0.00171214	0.00232019	0	0.000950856		Fun_asv285	7.99e-05	0	0	0.000290107	0.000295495	0.000441782	0.000478433	0	0	0	0	0.000274234	0	0	0	0
Bac_asv286	0.000352593	0.000682328	0.000135399	0	0.00301777	0.00200282	0.00339625	0.00250853	0	0.000920941	0.000526954	0	0.00292721	0.0104627	0.000401999	0.00335302		Fun_asv286	0	0	0	0	0	0	0	0	0.000198385	0.0013517	0.000177773	0.000214618	0	0	0	0
Bac_asv287	0	0	0	0	0.0025797	0	0.00133623	0	0	0	0	0	0	0	0	0		Fun_asv287	0.000149778	8.54e-05	0	0	0.000218885	0	0.000495936	0	0	0	0	0	0.000244519	0.000523926	0	0
Bac_asv288	0	0	0	0	0.00175225	0.00196573	0	0	0	0	0	0	0.00124268	0	0	0		Fun_asv288	0.000579143	0	0.000193309	0.000265932	0.000109443	5.16e-05	0	0.000341737	0	0	2.54e-05	0	0	0	0	0
Bac_asv289	0	0	0	0	0	0	0	0	0	0	0	0	0	0	0.0030437	0		Fun_asv289	0.000199704	7.32e-05	0.000179501	0.000302195	5.47e-05	0	0.000110856	0	0	0	0	0	0.00023433	0.000151356	3.93e-05	0.000587805
Bac_asv290	0	0	0	0	0	0	0	0	0	0.00148767	0	0.00220924	0	0	0	0		Fun_asv290	0.000159764	0	0	0	0.000109443	2.87e-05	0.000402584	0.000275594	0	0	0	0	0.000173201	0	0	0
Bac_asv291	0	0	0	0	0	0	0	0	0	0.00311703	0.000790431	0.00263683	0	0	0	0		Fun_asv291	0	0	0	0	0	0	3.5e-05	0	0.0012281	7.82e-05	5.08e-05	0	0	0	0	0
Bac_asv292	0	0	0	0	0.0016549	0.000815963	0.00211569	0.00148045	0	0	0	0	0.00124268	0	0.00298628	0		Fun_asv292	0	0	0	0	0.00015322	8.03e-05	3.5e-05	0	0	0	0	0	0.000122259	0.000477355	0.000284883	0.000397166
Bac_asv293	0	0	0	0	0	0	0.0011692	0	0	0	0	0	0.00096653	0.00118198	0.000459427	0.00220198		Fun_asv293	0	0	0	0	0	0	0	0	0	0	0	0	0.000387155	0.000477355	0.000432237	0.000270073
Bac_asv294	0.00119881	0.00107223	0	0	0	0	0	0	0	0	0.00100121	0.00121152	0	0	0	0		Fun_asv294	0	0	0	0	0	0	0	0	0	0	0	0	0.000376966	0.000407498	0.000334001	0.000460712
Bac_asv295	0.00119881	0.00129967	0.000348169	0.000686119	0.0027744	0.000370892	0.00322922	0.00197393	0.000461297	0	0.000210781	0	0.00226444	0.00871164	0.00160799	0.00105095		Fun_asv295	0.000309542	0.000109768	0.000276155	0.000290107	0.000284551	0.000384408	0.000350073	0.000352761	0	0	3.81e-05	0	0	0.000197928	0	0
Bac_asv296	0.00145738	0.00302174	0.00143136	0.00184169	0	0	0	0	0.00350586	0	0.00152817	0.00334949	0	0.000175108	0.000631712	0.0045541		Fun_asv296	0	0	0	0	0	0	0	0	0.000141703	0.000145224	0.000126981	3.58e-05	0.000183389	0.000256142	0.000245589	0.000381279
Bac_asv297	0	0	0	0	0	0	0	0	0	0	0	0.00363455	0	0	0	0		Fun_asv297	0	0	0	0	0.000207941	0.000332771	0.000268389	0	0	0	0	0	7.13e-05	0	8.84e-05	0
Bac_asv298	0	0	0	0	0.00107082	0.000667606	0.00133623	0.00094584	0	0	0	0	0.00140837	0	0	0		Fun_asv298	0.000559172	0.000329304	0	0	0	0	0.00012836	0.000264571	0	0	0	0	0	0	0	0
Bac_asv299	0	0	0	0	0	0	0	0	0	0	0	0	0	0.0026704	0	0		Fun_asv299	0	0	0	0	0	0	0	0	0	0	0	0.0014904	0	0	0	0
Bac_asv300	0.000540642	0.00100725	0.000348169	0.000505561	0	0	0	0	0.00129163	0.00106262	0.00137008	0.00171038	0	0	0	0		Fun_asv300	5.99e-05	6.1e-05	6.9e-05	6.04e-05	0.000175108	0.000240972	0.000180871	4.41e-05	0	0	0	2.38e-05	0	0	7.86e-05	0
Bac_asv301	0	0	0	0	0.00170358	0.00259625	0.00111352	0.00164494	0	0	0	0	0.00353474	0.000612879	0.00241199	0.00580522		Fun_asv301	0	0	0	0	0	0	0	0	0.000340088	0.000290448	0.000393641	0.00121617	0	0	0	0
Bac_asv302	0	0	0	0	0.0018496	0.00107559	0.000890819	0.000534605	0	0	0	0	0.00138076	0	0.000287142	5e-05		Fun_asv302	8.99e-05	0	8.28e-05	0	4.38e-05	0.000206548	6.42e-05	0	7.56e-05	0	0	3.58e-05	0.00023433	0.000116428	0.000225942	0
Bac_asv303	0	0	0	0	0	0.00155775	0.00189299	0.00164494	0	0	0	0	0.00193306	0	0	0.000800721		Fun_asv303	0.00045932	0	0	0.000145054	8.76e-05	0.000654067	0.000525109	0	4.72e-05	0	0	0	0.000275084	0.000302713	0.000304531	7.94e-05
Bac_asv304	0	0	0	0	0.0025797	0.00359766	0.00239408	0.00308426	0	0	0	0	0.00289959	0	0	0		Fun_asv304	0	0.000134161	0	0	0	0	0	0.000154333	0	0	0.000152377	0.000238464	0.000101883	0	0.000324178	0.000285959
Bac_asv305	0	0	0	0	0	0.00114977	0	0	0	0	0	0	0.000883685	0	0.00241199	0.00435392		Fun_asv305	0	0	0	0	0.000207941	0.000258184	0.000968534	0	0	0	0	0	4.08e-05	0	0	0
Bac_asv306	7.05e-05	0.000227443	0.000947794	0.000613896	0	0	0	0	0	0	0	0	0	0.00188241	0	0		Fun_asv306	0	0	0	0	0	0	0	0.000154333	0	0	0	0	0	0.00119921	0	0
Bac_asv307	0.000775704	0.00116971	0	0	0.00204429	0.0010385	0.0023384	0.0013982	0	0	0	0	0.00135314	0	0.001206	0.000650586		Fun_asv307	8.99e-05	0	0	0	0.000120387	9.18e-05	9.92e-05	0.000132285	0	0	0	0	0.00029546	0.000605426	0.000402766	0.00019064
Bac_asv308	0	0	0	0	0.00389389	0.00237371	0.00105785	0.00152157	0	0	0	0	0.00265105	0	0.00327342	0.00345311		Fun_asv308	4.99e-05	0	0.000331386	0.000785707	4.38e-05	0	9.92e-05	0	0	0	0	0	0	0	0	0
Bac_asv309	0	0	0	0	0.0053541	0.00519249	0.00334057	0.00111033	0	0	0	0	0.00317574	0	0	0.00105095		Fun_asv309	0	0	0	0	0	0	0	0	0.000954135	0	0	0.000107309	5.09e-05	0	0	0
Bac_asv310	0	0	0	0	0.0016549	0.000927231	0.000779467	0.00164494	0	0	0	0	0.00135314	0	0	0		Fun_asv310	0	0	0	0	0	0	0	0	0.000595154	0	6.35e-05	0	0.000478849	0	0	0
Bac_asv311	0	0	0	0	0.00238501	0.00166902	0.00144758	0.00152157	0	0	0	0	0	0	0	0		Fun_asv311	6.99e-05	0	0	0	6.57e-05	0.000143436	0	0	0	0.000335132	0.000546018	0	0	0	0	0
Bac_asv312	0	0	0	0	0.00126552	0.00181737	0	0	0	0	0	0	0.00132553	0	0	0		Fun_asv312	4.99e-05	0	0	0	0	0.000269659	0.00025672	0	0	0	0	0	0.000152824	0	0	0
Bac_asv313	0	0	0	0	0.00209297	0.00178028	0.000612438	0.000781346	0	0	0	0	0	0.00175108	0.00281399	0.00310279		Fun_asv313	0	0	0	0	0	0	4.08e-05	0	0.000812432	0	0	0	0	0.00029107	0	0.000238299
Bac_asv314	0.000564148	0.000584852	0.000831738	0.00173335	0	0	0	0	0	0	0	0	0	0.00170731	0	0		Fun_asv314	0	0	0	0	0	0	0	0	8.5e-05	0	0	0	0.000336213	0.000814996	0	0.000333619
Bac_asv315	0	0	0	0	0	0	0	0	0	0.00113347	0.000895821	0.0022805	0	0	0	0		Fun_asv315	0	0	0	0	0	6.31e-05	0	0	0	0	0	0	0	0.00116428	0	0
Bac_asv316	0	0	0	0	0	0	0	0.000287864	0	0	0	0	0	0.0021013	0	0		Fun_asv316	0.000189719	0.000280519	0	7.25e-05	8.76e-05	0.000154911	7.58e-05	0.000110238	0	0	0	3.58e-05	0	0	0	0
Bac_asv317	0	0	0	0	0.0016549	0.00178028	0	0	0.000461297	0	5.27e-05	0	0.000552303	0.000262663	0.000574284	0.0010009		Fun_asv317	0	0	0	4.84e-05	0	0	0	0	7.56e-05	0.00010054	0.000584112	0	7.13e-05	0.000454069	0	0
Bac_asv318	0	0	0	0	0	0.00244789	0	0	0	0	0	0	0.00115984	0	0.00246942	0		Fun_asv318	0	0	0	0	0	0	5.25e-05	5.51e-05	0	0	0	0	0.000101883	0.000407498	0.000383119	0.000158866
Bac_asv319	0	0	0	0	0	0	0.00267246	0	0	0	0	0	0	0	0	0		Fun_asv319	8.99e-05	9.76e-05	0.000207117	0.000145054	0.000175108	8.03e-05	0.000134195	0.000110238	0	0	0	0	0	0	0	0
Bac_asv320	0	0	0	0	0.00107082	0.00107559	0.00267246	0.00172719	0	0	0	0	0.000386612	0.00100687	0	0.000700631		Fun_asv320	0	0	0	0	0	0	0	7.72e-05	0	0	0	0	0.000213954	0.000162999	0.000314354	0.000460712
Bac_asv321	0.00110479	0.00116971	5.8e-05	0.000216669	0	0	0	0	0	0	0	0	0	0	0	0		Fun_asv321	0.000329512	0	0	0	0	2.87e-05	0.000116691	0.000474022	0	0	0	0	0	0	0	0
Bac_asv322	0.00110479	0.000812295	0	0	0	0	0	0	0	0	0	0	0	0	0	0		Fun_asv322	0	0.000195143	0	0	0.000262663	0.000304084	0	8.82e-05	0	0	0	0	0	5.82e-05	0	0
Bac_asv323	0	0.00152711	0.000348169	0	0	0	0	0	0	0	0	0	0	0	0	0		Fun_asv323	0	0	0	0	0	2.87e-05	0	0	0	0	0	0	0.000101883	0.00108278	0.000176824	0.000158866
Bac_asv324	0.000235062	0	0.000116056	0	0.00267705	0.00196573	0.00300651	0.0027964	0	0	0	0	0.00367282	0.00288929	0	0		Fun_asv324	0	0	0	0.000120878	0.00022983	0.000413095	0.000186705	0	4.72e-05	7.82e-05	0	4.77e-05	8.15e-05	0.00020957	0.000167001	0
Bac_asv325	0	0	0	0	0	0	0	0.000904717	0	0	0	0	0.00129791	0	0	0		Fun_asv325	0	0	0	0.00010879	0.000372105	0	0	0	0.000113363	0.000513869	0.000419037	0	0	0	0	0
Bac_asv326	0	0	0	0	0.00228766	0	0	0.000328988	0	0	0	0	0.000745609	0	0.00034457	0		Fun_asv326	0	0	0	0	0.000634768	0.00020081	4.08e-05	0	0	0	0	0	0	0	0	0
Bac_asv327	0	0	0	0	0.00272572	0.00174319	0.000556762	0.000411235	0	0	0	0	0	0	0	0		Fun_asv327	6.99e-05	0	0.000414233	0	0	0	0	0	0.000396769	0	0.000152377	8.35e-05	0	0	0	0
Bac_asv328	0	0	0	0	0	0	0	0	0	0	0	0	0.00160168	0.00175108	0.00269913	5e-05		Fun_asv328	0.000139793	6.1e-05	0.000207117	4.84e-05	0.000251718	0.000332771	0.0006418	0.000132285	0	0	0	0	0	2.33e-05	0	0
Bac_asv329	0	0	0	0	0.00292042	0.00200282	0.00133623	0.00115146	0	0	0	0	0.0012703	0	0.001206	0.00345311		Fun_asv329	0	0	0	0	0	0	0	0	0.000925795	0	0	0	0	0	0	0
Bac_asv330	0.00126933	0.00269682	0	0.000794453	0	0	0	0	0	0	0.00295094	0	0	0.00105065	0	0.000950856		Fun_asv330	0.000289571	0.000597627	5.52e-05	4.84e-05	0	0	2.33e-05	8.82e-05	0.000538472	0.000145224	0	0	0	0	0	0
Bac_asv331	0.00108128	0.0012022	0	0	0	0	0	0	0	0	0	0	0	0	0	0		Fun_asv331	0	0	0	0	0	0	0	0	0	0	0	0	0.00035659	0	0.000334001	0.000444826
Bac_asv332	0.00049363	0	0.000889766	0.000577784	0	0	0	0	0	0	0.0011066	0	0	0	0	0		Fun_asv332	0	0	0.000110462	0	0.00022983	0	0.00038508	0	0	0	0	0	0	0	0	0
Bac_asv333	0	0	0	0	0.00136286	0.00118686	0.00144758	0.00168606	0	0	0	0	0.0012703	0.000831765	0.00195256	0.00205185		Fun_asv333	0	0	0	0	0	0.000206548	9.92e-05	0.000209452	0	0	0	0	0	0.000256142	0.000176824	0
Bac_asv334	0.000211556	0.00168957	0.000889766	0	0	0	0.000334057	0	0	0	0	0	0	0.00293306	0	0		Fun_asv334	0.000389424	0	0.000538503	0.00038681	0.000218885	0.000120486	0	0	9.45e-05	0	5.08e-05	9.54e-05	0	0	0	0
Bac_asv335	0	0	0	0	0.00223899	0.00148357	0	0	0	0	0	0	0	0	0	0		Fun_asv335	0	0	0	0.00010879	0.000196997	0.00044752	0.000350073	0	0	0	0	0	0	0	0	0
Bac_asv336	0	0	0	0	0.00111949	0.00215118	0.00161461	0.00094584	0	0	0	0	0.00138076	0	0	0.00040036		Fun_asv336	0.000179734	0	0	0.000157141	0	0	0.000361742	0	0	0	0	0	0	0	0	0
Bac_asv337	0	0	0	0.00072223	0.00141154	0.00122394	0.000668114	0.00160382	0	0	0	0	0.000607533	0.000393994	0.0026417	0.00195176		Fun_asv337	0	0	0	0	2.19e-05	0	0	0.000110238	0	0	0	0	0.000519602	2.33e-05	0.000235766	6.35e-05
Bac_asv338	0	0	0	0	0	0.00096432	0	0.00102809	0.00166067	0	0.000526954	0	0.00085607	0.0015322	0.00126342	0.00120108		Fun_asv338	0	0.00017075	0	0	0.000175108	8.03e-05	0.000198374	0.000143309	0	0	0	0	0	0	0	0
Bac_asv339	0	0	0	0	0	0	0	0	0.00175293	0.00127515	0.000737735	0.000855188	0	0	0	0		Fun_asv339	6.99e-05	0.000109768	0	8.46e-05	0.000196997	0.00020081	8.17e-05	0	0	0	0	0	0	0	0	0
Bac_asv340	0.000399605	0.00035741	0.000483568	0.00072223	0	0	0	0	0.00175293	0	0.000843126	0.000712657	0	0	0	0		Fun_asv340	0	0	0	6.04e-05	0	3.44e-05	2.92e-05	8.82e-05	0.000529026	0.000111711	0	0.000321927	0	0	0	0
Bac_asv341	0.000399605	0.00100725	0.000560939	0.000866676	0	0	0.00150326	0.00259078	0	0	0	0	0.00165691	0	0	0.000650586		Fun_asv341	0	0	0	0	0	0	0	0	0	0	0	0	0.000275084	0.000849924	0.000117883	9.53e-05
Bac_asv342	0.000141037	0.00035741	0.000580282	0.000830565	0.00141154	0.00129812	0.000278381	0.000452358	0	0	0	0	0.00160168	0.000700433	0.000803997	0.00280252		Fun_asv342	4.99e-05	0	8.28e-05	0	0	0.000137698	8.75e-05	0	6.61e-05	0	6.35e-05	0.000166925	0	0.000605426	0.000157177	0
Bac_asv343	0	0	0	0	0.00053541	0.00107559	0	0	0	0	0	0	0.00185022	0	0	0		Fun_asv343	0	0	0	0	0	0	0	4.41e-05	0	0	0	0	0.000203766	0.00058214	0.000284883	0.000111206
Bac_asv344	0	0	0	0	0.00111949	0.000815963	0.000612438	0.000616852	0	0	0	0	0.00124268	0	0	0.000900811		Fun_asv344	0	0	0	0	0.000120387	0	0.000105022	0	0	0	0	0	0.000122259	0	0.000844827	0.000524259
Bac_asv345	0	0	0	0	0	0.000445071	0	0	0	0	0	0	0.00124268	0	0.000516855	0		Fun_asv345	6.99e-05	8.54e-05	0	0	0	1.15e-05	0.00012836	0.000518118	0	0	0	0	0	0	0	0
Bac_asv346	0	0	0	0	0	0	0	0.00152157	0	0	0	0	0.00179499	0	0.001206	0.00120108		Fun_asv346	6.99e-05	0.000158554	0.000193309	0.000169229	7.66e-05	0.000114749	5.25e-05	0	0	0	0	0	0	0	0	0
Bac_asv347	0.00098726	0.00142964	0.000831738	0.00130001	0	0	0	0	0	0.00198357	0.000843126	0	0	0	0	0		Fun_asv347	0	0	0.000220924	0.00038681	0	0	0	0	0	0.000111711	0.00033015	0	0	0	0	0
Bac_asv348	0.00030558	0.000812295	0.00224376	0.00216669	0	0	0	0	0	0.00042505	0	0.000427594	0	0	0	0		Fun_asv348	4.99e-05	0	6.9e-05	0.000132966	0.000109443	0.000114749	0.000145864	0.000143309	0	0	6.35e-05	0	0	0	0	0
Bac_asv349	0	0	0.000309484	0	0	0	0	0	0	0	0	0	0.00121507	0.00520947	0	0.000650586		Fun_asv349	0	0.000158554	0.000179501	0	0.000218885	0.000229497	0.000245051	0	0	0	0	0	0	0	0	0
Bac_asv350	0	0	0	0	0.000876126	0	0	0	0	0	0	0	0.00121507	0	0	0.000700631		Fun_asv350	0	0	0	3.63e-05	0	9.75e-05	5.83e-05	0	0	0	0	0	0	0.000617068	0	0
Bac_asv351	0	0	0	0	0.000876126	0.000667606	0	0	0	0	0	0	0.00121507	0	0	0		Fun_asv351	3.99e-05	0	2.76e-05	0	0.00106159	0.000263922	0.000682642	0.000187404	0.000245619	0	0	8.35e-05	0.000397343	0	0.000206295	0
Bac_asv352	0	0	0	0	0.00146021	0.000815963	0	0	0	0	0	0	0.00121507	0	0.00149314	0		Fun_asv352	0	0	0	0	0	0	0	8.82e-05	0	0	0	0	0	0	0	0.00131859
Bac_asv353	0	0	0	0	0.00477002	0.000927231	0.0013919	0.00094584	0	0	0	0	0.00124268	0	0.00114857	0		Fun_asv353	0.000269601	2.44e-05	0.000386618	0	0	0	0	0.000275594	0	0	0	0	0	0	0	0
Bac_asv354	0	0	0	0	0.00121684	0.00248498	0.0011692	0.000699099	0	0	0	0	0.00173975	0	0	0		Fun_asv354	9.99e-05	0	0	0	0	2.29e-05	0.000239216	0.000297642	0	0	0	0	0	0	0	0
Bac_asv355	0	0	0	0	0.000827452	0.00400564	0.00167029	0.00119258	0	0	0	0	0.00096653	0	0	0		Fun_asv355	3.99e-05	0.000329304	0.000345194	0.000350546	0	0.000143436	0	0	0	0	0	0	0	0	0	0
Bac_asv356	0	0	0	0	0	0	0.00244975	0	0	0	0	0	0.000386612	0	0.00034457	0.00110099		Fun_asv356	0	0	0	0	0	0	0	0	0	0	0	0	0.000264895	0.000325998	0.00013753	0.00019064
Bac_asv357	0.00296178	0.00445138	0.00150873	0.0018778	0.00107082	0.00196573	0.00100217	0.00353662	0	0.000991782	0	0	0.00140837	0.00122576	0	0		Fun_asv357	3e-05	4.88e-05	0	3.63e-05	6.57e-05	6.31e-05	7e-05	0	0	0	0	0	5.09e-05	0.000349284	0.000255413	0
Bac_asv358	0	0	0	0	0	0	0	0	0	0	0	0	0	0	0.00252685	0		Fun_asv358	0	6.1e-05	4.14e-05	7.25e-05	8.76e-05	7.46e-05	7.58e-05	4.41e-05	0.000179491	5.59e-05	0	0	0	2.33e-05	0	0
Bac_asv359	0	0	0	0	0	0	0	0	0	0	0	0	0	0	0.00126342	0.00110099		Fun_asv359	0.00020969	0	0	0	8.76e-05	4.59e-05	0.000215878	0.000121262	0	0.000346303	0	0	0	0	0	0
Bac_asv360	0	0	0	0	0.000340716	0.000556339	0.000946495	0.000699099	0	0	0	0	0.000358997	0	0.000976282	0.00135122		Fun_asv360	0	6.1e-05	0	0.000157141	0.000120387	0.000120486	0.000145864	0	0	0	0	0	0	0	0	0
Bac_asv361	0	0	0	0	0.00155756	0.00096432	0.000890819	0.000699099	0	0	0	0	0.00132553	0	0.00327342	0.00225203		Fun_asv361	0	0	0	6.04e-05	0	0	0	0	0.000349535	0.000111711	0	0.000274234	0	0	0	0
Bac_asv362	0.00101077	0.00103974	0.000735024	0.00072223	0	0	0	0	0	0	0	0	0	0	0	0		Fun_asv362	8.99e-05	0	0	6.04e-05	2.19e-05	0	3.5e-05	0	0.000179491	0	0.000215868	0	0.000163012	0.000104785	0	9.53e-05
Bac_asv363	0.000681679	0.00139715	0.000676996	0.000541673	0	0	0	0	0	0	0	0	0	0.000481548	0	0		Fun_asv363	0	0.000158554	0	0	0	0.00020081	0.000175036	0.000330713	0	0	0	0	0	0	0	0
Bac_asv364	0.00098726	0.000844787	0.000193427	0.000397227	0.0018496	0.00114977	0.00155893	0.00156269	0	0	0	0	0.00118745	0	0	0		Fun_asv364	0	0	0	0	0	0	0	0	0.000217278	0.000189908	0.000139679	0	0	0.000244499	0	0
Bac_asv365	0	0	0	0	0	0	0	0	0	0	0	0	0	0.00188241	0	0		Fun_asv365	0.000419379	6.1e-05	0.000289963	0	0	0	0	0.000165357	0	0	0	0	0	0	0	0
Bac_asv366	0	0	0	0	0	0	0	0	0	0	0	0	0	0.00218885	0	0		Fun_asv366	0	0	0	0	0	0	0	0	0	0	0	0.000846548	0	0	0	0
Bac_asv367	0	0	0.000154742	0	0.00204429	0.00159484	0	0.00131595	0	0	0	0	0	0	0.00407741	0		Fun_asv367	6.99e-05	0	0	0	0.000207941	0.000212285	0.00025672	0	0	0	0	0	0	0.000488998	5.89e-05	0.000301846
Bac_asv368	0	0	0	0	0.00253103	0.00300423	0.000946495	0.00213842	0	0	0	0	0.00157406	0	0	0		Fun_asv368	3.99e-05	0	5.52e-05	7.25e-05	5.47e-05	6.31e-05	9.34e-05	4.41e-05	0	8.94e-05	0	4.77e-05	3.06e-05	0	4.91e-05	0
Bac_asv369	0	0	0	0	0	0	0	0	0	0	0	0	0	0	0	0.00215194		Fun_asv369	0	9.76e-05	0	0	0	8.61e-05	0.000163367	0.000209452	0	0	0	0	0	0	0	0
Bac_asv370	0.00119881	0.00204698	0	0	0	0	0	0	0	0.000779258	0.000526954	0	0.000358997	0	0	0		Fun_asv370	6.99e-05	0	0	6.04e-05	0	9.75e-05	0	7.72e-05	0.000132256	0.000167566	5.08e-05	0	0	0	0	0
Bac_asv371	0	0	0	0	0	0	0	0	0.00166067	0.0017002	0.00100121	0	0	0	0	0		Fun_asv371	0	6.1e-05	0	0	0	0	0	0	0.000245619	0.000357474	7.62e-05	0	0	0	0	0
Bac_asv372	0	0	0	0	0.000681431	0	0	0	0	0	0	0	0.00115984	0	0	0		Fun_asv372	0	0	0	0	7.66e-05	6.88e-05	0	0	4.72e-05	0	8.89e-05	2.38e-05	6.11e-05	0.000104785	7.86e-05	0.00019064
Bac_asv373	0	0	0	0	0.00282307	0.00152066	0	0	0	0	0	0	0	0	0.000746569	0		Fun_asv373	0	0	0	0	0	0	0	0	0	0	0	0	0.000101883	6.99e-05	0.000392943	0.000174753
Bac_asv374	0	0	0	0	0.00204429	0.000630517	0	0	0	0	0	0	0	0	0	0		Fun_asv374	0	0	0	0	0	0	0	0	0	0	0	0	0	0.00020957	0	0.000778445
Bac_asv375	0	0	0	0	0	0	0	0	0	0	0	0	0	0	0.00241199	0		Fun_asv375	0.000119823	0.000121965	0	0	0	0.000378671	0.00012836	0.00017638	0	0	0	0	0	0	0	0
Bac_asv376	0.000235062	0	0	0	0	0	0	0	0	0	0	0	0	0.00122576	0.00218228	0.00235212		Fun_asv376	0	0	0	0	9.85e-05	2.87e-05	0.000268389	0.000110238	0	0	0	0	0	0	0	0
Bac_asv377	0	0	0	0	0	0	0	0.000657976	0	0	0	0	0	0	0.000574284	0.00340306		Fun_asv377	0	0	0	0	8.76e-05	0.000103274	0.000145864	7.72e-05	0	0	0	0	0	2.33e-05	0	6.35e-05
Bac_asv378	0	0	0	0	0	0.00048216	0.000389733	0	0	0	0	0	0	0	0.00183771	0.00210189		Fun_asv378	0.000129808	0	6.9e-05	0.000132966	0	0	0	0	0.000595154	0	0	0	0	0	0	0
Bac_asv379	0	0	0	0	0	0	0	0.000740223	0	0	0	0	0.000994146	0	0	0.00210189		Fun_asv379	0	0	0	0	5.47e-05	3.44e-05	3.5e-05	0	0.000103916	0	2.54e-05	0	0.000203766	0.000267784	1.96e-05	0.000111206
Bac_asv380	0	0	0	0	0	0	0	0	0	0	0	0	0.000635149	0	0.000746569	0.00210189		Fun_asv380	0	0	0	0	0.000186053	9.75e-05	0	0	0	0	0	0	0.000631673	0	0	0
Bac_asv381	0.000869729	0.00133216	0	0	0	0	0	0	0	0	0	0	0	0	0	0		Fun_asv381	0.000159764	0	0	9.67e-05	0	9.75e-05	0.000110856	0	0	0	0	0	0	0	0	0
Bac_asv382	0	0	0	0.000361115	0	0	0	0	0.00147615	0	0.00068504	0.000855188	0	0	0	0		Fun_asv382	6.99e-05	8.54e-05	0	0	0	2.87e-05	5.83e-05	0.000341737	0	0	0	0	0	0	0	0
Bac_asv383	0	0	0	0	0.00121684	0.00152066	0.00100217	0.000740223	0	0	0	0	0.00113222	0	0	0.00130117		Fun_asv383	0	0	0	0	0.000536269	6.31e-05	0	0	0	0	0	0	0	0	0	0
Bac_asv384	0.00049363	0	0.000154742	0	0	0	0	0	0	0	0	0	0.00113222	0	0	0		Fun_asv384	0	0	0	0	0	0.000344246	8.75e-05	0	0	0	0	0	0	0	0	0
Bac_asv385	0	0	0	0	0.00228766	0.00152066	0.000668114	0.000575729	0	0	0	0	0.00140837	0	0	0.00060054		Fun_asv385	0	0	0	0	0	0.000154911	0.000373411	0.000374808	0	0	0	0	0	0	0	0
Bac_asv386	0	0	0	0	0.00131419	0.00322676	0	0.000904717	0	0	0	0	0.00187783	0	0	0		Fun_asv386	0	0	0	0	0	0	0	0	0	0	0	0	0.000611297	0	0	0
Bac_asv387	0	0	0	0	0.000486736	0.000370892	0.000946495	0.000699099	0	0	0	0	0.000524688	0.000875542	0.00235456	0		Fun_asv387	0	0	0	0	0	0	0	0	0	0	0	0	0.000101883	0.000162999	8.84e-05	0.000428939
Bac_asv388	0	0	0	0	0.000340716	0	0	0	0	0	0	0	0	0	0	0.0025523		Fun_asv388	0.000139793	0	0	0	0	0	0.00012836	0.000253547	0	0	0	0	0	0	0	0
Bac_asv389	0.00110479	0.000682328	0.000618967	0.00144446	0	0	0	0	0	0	0	0	0.000165691	0.000350217	0	0		Fun_asv389	2e-05	0	0	0	0.00015322	0.000218022	9.34e-05	0	0	0	0	0	0	0	0	0
Bac_asv390	0	0	0	0	0	0	0.00150326	0	0	0	0	0	0.00110461	0	0	0		Fun_asv390	0	0	0	0	0.000415882	0.000120486	0	0	0	0	0	0	0	0	0	0
Bac_asv391	0	0	0	0	0	0.000222535	0	0	0	0	0	0	0	0.00175108	0	0		Fun_asv391	0	0	0	0	0	9.18e-05	0.000175036	0	0	0	0	0	0	0	0.000117883	0
Bac_asv392	0	0	0	0	0.000730105	0.00148357	0	0.000370111	0	0	0	0	0.00107699	0	0.00229713	0.00170153		Fun_asv392	0.000109837	0	0	0	0	0	0.000145864	0.000231499	0	0	0	0	0	0	0	9.53e-05
Bac_asv393	0	0	0	0	0.000584084	0	0.000668114	0.00164494	0	0	0	0	0.000331382	0	0	0		Fun_asv393	5.99e-05	0	0	0	0	0	4.08e-05	0.000110238	0	0	0	0	0	0	0.000402766	0
Bac_asv394	0	0	0	0	0	0	0	0	0	0	0	0	0	0	0.00172285	0.0020018		Fun_asv394	0	0	0	0	0	0	0	0	0.000538472	0	0	0	0	0	0	0
Bac_asv395	0	0	0	0	0	0.000593428	0	0	0	0	0	0	0.000441842	0	0	0.0020018		Fun_asv395	0	0	0	0	0	0	0	0	0	0	0	0	0	0	0.000520649	0.000174753
Bac_asv396	0	0	0	0	0	0	0	0	0	0	0	0	0	0	0	0.0020018		Fun_asv396	0	7.32e-05	0	0	0	0	0.000163367	0.000551189	0	0	0	0	0	0	0	0
Bac_asv397	0	0	0	0.000180558	0	0	0	0	0.00129163	0.00106262	0.000948517	0.000641391	0	0	0.000401999	0.000250225		Fun_asv397	0	0	0	0	0.000601935	0	0	0	0	0	0	0	0	0	0	0
Bac_asv398	0.000117531	0.000162459	0.00021277	0.000325004	0	0.000445071	0.000111352	0.000287864	0.00553557	0	0.00242399	0.00327822	0.00121507	0.000963096	0.001206	0.00040036		Fun_asv398	0	0	0	0	5.47e-05	0	0	0	0	0	0	0	0.000122259	0.000302713	0.000117883	0
Bac_asv399	0	0	0	0	0.00121684	0.000741785	0	0	0	0	0	0	0.00118745	0	0.000918854	0.00135122		Fun_asv399	4.99e-05	0	0	0	6.57e-05	5.16e-05	0.000110856	0.000165357	0	0	0	0	0	0	0	0
Bac_asv400	0	0	0	0	0	0	0	0	0	0	0	0	0	0.00170731	0	0		Fun_asv400	0	0.000134161	0	0	0	4.59e-05	9.34e-05	0.000143309	0	0	0	0	0	6.99e-05	0.000255413	0
Bac_asv401	0	0.000162459	0.000290141	0	0	0	0	0	0	0	0	0	0	0.00170731	0	0		Fun_asv401	0	0	0	0	0	0	0	0	0	0	0	0	0	0	0	0.000857878
Bac_asv402	0	0	0	0	0.00189827	0.000593428	0.00161461	0.00135707	0	0	0	0	0.00160168	0	0	0		Fun_asv402	0.000119823	4.88e-05	0	9.67e-05	0	2.87e-05	2.92e-05	6.61e-05	0.000132256	0	0.000114283	4.77e-05	0	0	0.00013753	0
Bac_asv403	0	0	0	0	0.000681431	0	0.000612438	0.000740223	0	0	0	0	0.000579918	0	0.00223971	0.00150135		Fun_asv403	0	0	0	0	0	0	0	0	0.000245619	0	0	0	0	0.000314356	0	0
Bac_asv404	0	0	0	0	0	0	0	0.000740223	0	0	0	0	0.000994146	0	0.00223971	0		Fun_asv404	0	0	0	0	0	0.000154911	0.000145864	0	0	0	0	0	5.09e-05	0	0	0
Bac_asv405	0	0	0	0	0	0	0	0	0	0	0	0	0	0	0.00223971	0		Fun_asv405	0	0	0	0	0	0	0	0	0	0	0	0	0	0.000477355	5.89e-05	7.94e-05
Bac_asv406	0	0	0	0	0	0	0	0	0	0	0	0	0	0	0.00223971	0		Fun_asv406	4.99e-05	0	5.52e-05	0	0	0	0	0	0.000188938	8.94e-05	0	0.000166925	0	0	0	0
Bac_asv407	0.00049363	0	0	0.000613896	0	0	0	0	0	0	0.00200242	0	0	0	0	0		Fun_asv407	0	0	0	0	9.85e-05	0.000143436	9.92e-05	0	0	0	0	0	0	0	0	0
Bac_asv408	0	0	0	0	0.000778778	0.00100141	0.000556762	0.000534605	0	0	0	0	0.00104938	0	0	0		Fun_asv408	0	0	0	0	0	0	0	0	0	0	0	0	0	0	0.000225942	0.000444826
Bac_asv409	0	0	0	0	0.000973473	0.000704695	0.000612438	0.000904717	0	0	0	0	0.00104938	0	0	0.00135122		Fun_asv409	0	0	0	0	0.000164164	4.59e-05	0	0	0	0	7.62e-05	0	9.17e-05	0	0.000157177	7.94e-05
Bac_asv410	0	0	0	0	0.000924799	0	0	0	0	0	0	0	0.000552303	0.00166353	0	0		Fun_asv410	0	0	0	0	9.85e-05	0.000166386	0	0	0	0	0	0	0	0	0.000117883	0
Bac_asv411	0	0	0	0	0	0	0	0	0	0	0	0	0	0.00166353	5.74e-05	0		Fun_asv411	0	0	0	0	0	0	0	0	0	0	0	0	0.000163012	0.00029107	2.95e-05	7.94e-05
Bac_asv412	0.000446617	0.00129967	0.000232113	0	0.000486736	0.00367183	0.00250543	0.00296089	0	0.000495891	0	0	0.000828455	0.000262663	0	0		Fun_asv412	0	0	0	0	0.000142276	4.02e-05	0	0	0	0	0	0	0.000468661	0.000174642	0.000167001	0.000254186
Bac_asv413	0	0	0	0	0.000632757	0	0	0	0	0	0	0	0	0	0.00218228	0.0010009		Fun_asv413	0	0	0	0	0	0	0	0	0	0.000357474	0.000177773	0	0	0	0	0
Bac_asv414	0	0	0	0	0	0	0	0	0	0	0	0	0	0	0.00218228	0		Fun_asv414	0	0	0	0	0.000175108	0.000172123	0	0	0	0	0	0	0	0	0	0
Bac_asv415	0	0	0	0	0	0	0	0	0	0	0	0	0.00187783	0.00144464	0.00137828	0.000700631		Fun_asv415	0	0	0	0	0.000175108	0.000154911	1.75e-05	0	0	0	0	0	5.09e-05	0	4.91e-05	0
Bac_asv416	0	0	0	0	0	0	0	0	0	0	0	0	0	0	0.000861425	0.00115104		Fun_asv416	0	0	0	0	0	0.000258184	0.000262554	0	0	0	0	0	0	0	0	0
Bac_asv417	0.000352593	0.00149462	0.000309484	0.000866676	0.00102215	0.00107559	0	0.000616852	0	0	0	0	0.000579918	0.00196997	0.00103371	0.00120108		Fun_asv417	6.99e-05	0	0	0	4.38e-05	4.59e-05	4.67e-05	0.000187404	0	0	0	0	0	0	0	0
Bac_asv418	0.00049363	0.0012022	0	0	0	0	0	0	0	0	0.0011066	0	0	0	0	0		Fun_asv418	0	0	0	0	0	0	0	0	0.00015115	0	0	0.00033385	0	0	0	0
Bac_asv419	0.000634667	0.00185203	0.00116056	0.000830565	0	0	0	0	0.00147615	0	0	0	0	0.00140087	0	0		Fun_asv419	0	0	0	0	0.000186053	9.75e-05	0.000122525	0	0.00012281	5.59e-05	0.000253962	0	0	0	0	0
Bac_asv420	0.000282074	0.000389902	0.000715681	0.000361115	0.000389389	0.000333803	0.000334057	0.000328988	0	0.000283366	0	0	0	0.00100687	0.000631712	0		Fun_asv420	0	0	0	0	0	0	7.58e-05	0	0	0	0	0	0.000122259	0.000360927	0	0.00014298
Bac_asv421	0.000188049	0.000227443	0	0	0	0	0	0	0.00129163	0.000637574	0.00147547	0	0	0	0	0		Fun_asv421	8.99e-05	0	0	0.00027802	0	0	0	0.000121262	0	0	0	0	0	0	0	0
Bac_asv422	0	0	0	0	0.0018496	0.00122394	0.0011692	0.00213842	0	0	0	0	0.00171214	0	0	0		Fun_asv422	4.99e-05	0	6.9e-05	0	0	6.31e-05	8.17e-05	8.82e-05	0	0	0	0	0	0	0	0
Bac_asv423	0	0	0	0	0.00180093	0.000407982	0.00105785	0.000657976	0	0	0	0	0	0	0	0.00205185		Fun_asv423	0	0	0	0	0	0	0.000215878	0	0	0	0	0	0	6.99e-05	0	0
Bac_asv424	0	0	0	0	0.00180093	0.000815963	0	0.000575729	0	0	0	0	0.000717994	0	0	0		Fun_asv424	7.99e-05	0	0	7.25e-05	0	5.16e-05	8.17e-05	0	0	0	0	0	5.09e-05	0	0	0
Bac_asv425	0	0	0	0	0.000632757	0.0013723	0	0.000534605	0	0	0	0	0	0	0	0.00050045		Fun_asv425	4.99e-05	0	0	0	7.66e-05	4.59e-05	6.42e-05	0	0	0	0	0	0	3.49e-05	4.91e-05	4.77e-05
Bac_asv426	0	0	0	0	0	0	0	0.00152157	0	0	0	0	0.00080084	0	0	0		Fun_asv426	3.99e-05	0	0	4.84e-05	8.76e-05	0.000149173	0	0	0	0	0	0	0	0	0	0
Bac_asv427	0	0	0	0	0.000730105	0.00048216	0.000556762	0.00111033	0	0	0	0	0.000497073	0	0.00143571	0.00315284		Fun_asv427	3.99e-05	0	0.000138078	0	3.28e-05	0	0	0	0.000160597	6.7e-05	0	0.000143079	7.13e-05	0	8.84e-05	0
Bac_asv428	0.000846223	0.00071482	0.00021277	0	0	0	0	0	0	0	0	0	0	0	0	0		Fun_asv428	0	0	0	0	0.000196997	0.000131961	2.92e-05	0	0	0	0	0	0	0	0	0
Bac_asv429	0.000846223	0	0.000251456	0	0	0	0	0	0.000830335	0	0.000105391	0	0	0	0	0		Fun_asv429	0	0	0	0	0.000186053	9.18e-05	4.67e-05	0	0	0	0	0	0	0	0	0
Bac_asv430	0.00079921	0.00139715	0.000967137	0.00144446	0	0	0	0	0	0	0.000790431	0.000641391	0	0	0	0		Fun_asv430	0	0	0	0	8.76e-05	5.16e-05	0	6.61e-05	0	0	0	0	0	0.00020957	0	0
Bac_asv431	0	0	0.000696338	0.00115557	0	0	0	0	0	0	0	0	0	0	0	0		Fun_asv431	0.000399409	0	0	0	0	0	0	0	0	0	0	0	0	0	0	0
Bac_asv432	0.000775704	0.000454885	0.000696338	0.00046945	0	0	0	0	0	0	0	0	0	0	0	0		Fun_asv432	5.99e-05	0	0.000110462	0.000120878	0	0	9.34e-05	0	0	0	0	0	0	0	0	0
Bac_asv433	0.000470124	0	0.000290141	0.000650007	0	0	0	0	0.00332134	0.000283366	0	0	0	0	0.00143571	0		Fun_asv433	0	0	0	0	0	0	0.000105022	6.61e-05	0	0	0	0	6.11e-05	0.000442426	0	4.77e-05
Bac_asv434	0	0	0	0	0	0	0	0	0	0	0	0.00655644	8.28e-05	0	0	0		Fun_asv434	9.99e-05	0	5.52e-05	0	0	6.88e-05	5.25e-05	2.2e-05	0	0	0	0	2.04e-05	0	0	0
Bac_asv435	0.000282074	0	0.000270798	0.00046945	0	0	0	0.000781346	0	0	0	0	0.00124268	0	0	0.00130117		Fun_asv435	0	0.000365894	0	0	0	0	2.33e-05	9.92e-05	0.000141703	0	0	9.54e-05	0	0	0	0
Bac_asv436	0	0	0	0	0	0	0	0	0	0	0	0	0.000994146	0	0.00034457	0.00030027		Fun_asv436	0	0.000182947	0	0	0	0	4.08e-05	0.00017638	0	0	0	0	0	0	0	0
Bac_asv437	0.000188049	0.00090977	0.000174085	0.00111946	0.00107082	0.000222535	0.000612438	0.000205617	0	0.00042505	0.000210781	0	0.000994146	0	0	0		Fun_asv437	0	0	0	0	0	0	0	0	0	0.00010054	0.000304754	0.000143079	0	0	1.96e-05	0
Bac_asv438	0	0	0	0	0.00223899	0.00174319	0.00194867	0.0013982	0	0	0	0	0.00243013	0	0	0		Fun_asv438	0	0	0	0	0	0	0	0	0	0	0	0.000453082	0	0	0	0
Bac_asv439	0	0	0	0	0	0	0	0	0	0	0	0	0.000414227	0.00249529	0	0		Fun_asv439	0	0	0	0	0.000142276	0.000143436	0	0	0	0	0	0	0	0	0	0
Bac_asv440	0	0	0	0	0.000438063	0.000333803	0.000556762	0.00082247	0	0	0	0	0	0.00227641	0	0.00265239		Fun_asv440	0	0	0	0	8.76e-05	0.00020081	2.33e-05	0	0	0	0	0	0	0	0	0
Bac_asv441	0.000258568	0.000454885	0.000560939	0.000938899	0	0	0	0	0	0	0	0	0	0.00157598	0	0.00150135		Fun_asv441	0	0	0	0	0	0	0	0	0	0	0	0	0.00029546	0	8.84e-05	0
Bac_asv442	0	0.000292426	9.67e-05	0	0.00199562	0.00278169	0.00317354	0.00156269	0.000276778	0	0	0	0.00140837	0.00481548	0.00447941	0.00110099		Fun_asv442	0	0	0	0	0	0	0	0	0	0	0	0	0.000244519	0	0.00013753	0
Bac_asv443	0	0	0	0	0.000778778	0	0.00161461	0.00197393	0	0	0	0	0.00110461	0.00157598	0	0		Fun_asv443	0	0	0	0	0	0	0	0	0	7.82e-05	0	0	0	0	0.000167001	0.000206526
Bac_asv444	0	0	0	0	0.000438063	0	0	0.000287864	0	0	0	0	0.000331382	0	0.00132085	0.00165149		Fun_asv444	0	0	0	0	0	0	4.67e-05	0	0	0	0	0	8.15e-05	0.000174642	5.89e-05	0
Bac_asv445	0	0	0	0	0.000632757	0	0.000890819	0	0	0	0	0	0.000524688	0	0.000803997	0.00110099		Fun_asv445	0	8.54e-05	0	0	0	0	0	4.41e-05	0	0	0	0.00029808	0	0	0	0
Bac_asv446	0	0	0	0	0	0	0	0	0	0	0	0	0	0	0.001206	0.00180162		Fun_asv446	0	0	0	6.04e-05	0	0	5.25e-05	0.000165357	0	0	0	0	0	0	6.88e-05	0
Bac_asv447	0.000822716	0	0	0	0	0	0	0	0	0	0	0	0	0	0	0		Fun_asv447	0	0	0	0	0.000525325	4.59e-05	0	0	0	0	0	0	0	0	0	0
Bac_asv448	0	0.00113721	0.000483568	0	0	0	0	0	0	0	0	0	0	0	0	0		Fun_asv448	0	0	0	0	9.85e-05	4.02e-05	0	8.82e-05	0	0	0	0	0.000132448	0.000104785	0.000127706	0.000111206
Bac_asv449	0	0	0	0	0	0	0	0	0	0.00148767	0	0.000997719	0	0	0	0		Fun_asv449	0	0	0	0	0.000273607	5.74e-05	0	0	0	0	0	0	0	0	0	0
Bac_asv450	0.000399605	0.000584852	0.000116056	0	0.0016549	0.000741785	0.000668114	0.000534605	0	0	0	0.000285063	0.00149122	0.00240774	0.00068914	0.000450405		Fun_asv450	0	0	0	0	7.66e-05	0.000160648	1.75e-05	0	0	0	0	0	4.08e-05	0	0	0
Bac_asv451	0.000423111	0	0.00063831	0	0	0	0	0	0	0	0	0	0	0.00302062	0	0		Fun_asv451	0.000139793	0	0	0	8.76e-05	0.000195073	5.25e-05	0	0	0	0	0	0	0	7.86e-05	0
Bac_asv452	0	0	0	0	0	0.00129812	0.00111352	0.000657976	0	0	0	0	0.000773224	0	0	0.00115104		Fun_asv452	5.99e-05	0	0	0	3.28e-05	0	0.000105022	7.72e-05	0	0	0	0	0	4.66e-05	0	0
Bac_asv453	0	0	0	0	0.0016549	0.00111268	0.00194867	0.00238516	0	0	0	0	0.00110461	0	0	0.00150135		Fun_asv453	4.99e-05	0	0	7.25e-05	4.38e-05	0	0	0	7.56e-05	0	0	0.000131155	0	0	0	0
Bac_asv454	0	0	0	0	0.00243368	0.00170611	0.00111352	0.000863593	0	0	0	0	0.00149122	0	0.000861425	0.00160144		Fun_asv454	0	8.54e-05	0.000110462	0.000157141	0	0	0	0	3.78e-05	0	2.54e-05	0	0	0	0	0
Bac_asv455	0	0	0	0	0.00107082	0	0	0	0	0	0	0	0.000745609	0	0	0.00175158		Fun_asv455	0	0	0	0	0.000175108	9.75e-05	0	0	0	0	0	0	0	0	0	0
Bac_asv456	0.000916741	0.00090977	0.000270798	0	0	0	0.000167029	0	0	0	0	0	0.000497073	0	0	0		Fun_asv456	0	0	0	0	0	0	0	0	0	0	0	0	0.000101883	8.15e-05	2.95e-05	0.000206526
Bac_asv457	0.00030558	0.000454885	9.67e-05	0	0	0	0	0	0.00202971	0	0.000632344	0	0	0	0	0		Fun_asv457	0	0	0	0	0.000196997	8.03e-05	0	0	0	0	0	0	0	0	0	0
Bac_asv458	0.000235062	0	0	0	0	0	0	0	0	0.00134599	0.000737735	0.00106898	0	0	0	0		Fun_asv458	0	0	0	0	0	0	0	0.000352761	0	0	0	0	0	0	0	0
Bac_asv459	0	0	0	0	0	0.000853052	0.000556762	0	0	0	0	0	0.000938915	0	0.000976282	0.00130117		Fun_asv459	0.000139793	2.44e-05	0	0	0	0	6.42e-05	4.41e-05	0	0	0	0	0	0	0	0
Bac_asv460	0	0	0	0	0	0.000445071	0.000556762	0	0	0	0	0	0.000938915	0	0	0		Fun_asv460	3.99e-05	0	0	0	3.28e-05	0	6.42e-05	0.000143309	0	0	0	0	3.06e-05	0	0	0
Bac_asv461	0	0	0	0	0.000730105	0.00048216	0.00100217	0	0	0	0	0	0.000938915	0	0	0.00170153		Fun_asv461	0	0	0.000138078	8.46e-05	0	2.29e-05	5.83e-05	0	0	0	0	0	0	0	0	0
Bac_asv462	0.000376099	0	0.000135399	0	0.00180093	0.00166902	0.0013919	0	0	0	0.000474258	0	0.00187783	0	0.00246942	0.00215194		Fun_asv462	0	0	0	0	0	0	0	0	0	0	0	0	9.17e-05	0.000256142	0	0
Bac_asv463	0	0	0	0	0	0	0	0	0	0	0	0	0	0.00148842	0	0		Fun_asv463	0	0	0.000220924	0.000169229	0	0	0	0	0	0	0	0	0	0	0	0
Bac_asv464	0.000188049	0.00113721	0.00116056	0.000577784	0	0.000296714	0	0	0.000830335	0	0	0.000285063	0	0.00280173	0	0		Fun_asv464	0	0	0	0	9.85e-05	6.31e-05	5.83e-05	0	0	0	0	0	0	0	0	0
Bac_asv465	0.000940247	0.000324918	0.000889766	0.000144446	0	0	0.000167029	0	0	0	0.00100121	0	0	0.00148842	0	0		Fun_asv465	0	0	0	0	0	0.000114749	5.83e-05	0	0	0	0	0	0	0	0	0
Bac_asv466	0	0	0	0	0.00126552	0.00126103	0	0	0	0	0	0	0.000469458	0	0	0		Fun_asv466	0	0	0	0	0	0	0.000175036	0	0	0	0	0	0	0	0	0
Bac_asv467	0	0	0	0	0.000438063	0.00126103	0	0	0	0	0	0	0.000358997	0	0	0		Fun_asv467	3.99e-05	0	0.000165693	8.46e-05	0	1.72e-05	1.75e-05	0	0	0	0	0	0	0	0	0
Bac_asv468	0	0	0	0	0	0.000593428	0	0	0	0	0	0	0.000441842	0	0	0.00170153		Fun_asv468	0	7.32e-05	0	0.000145054	0	5.16e-05	8.17e-05	0	0	0	0	0	0	9.31e-05	0	0
Bac_asv469	0	0	0	0	0	0.000185446	0	0.000246741	0	0	0	0	0	0	0.000746569	0.00170153		Fun_asv469	0	0	0	0	0	0	0	0	0	0.000268105	0	5.96e-05	0	0	0	0
Bac_asv470	0	0.000389902	0.000812395	0.000650007	0	0	0	0	0	0	0	0	0	0	0	0		Fun_asv470	2e-05	0	0	0	0.00015322	0.000103274	9.92e-05	0.000132285	0	0	0	0	0	0	0	0
Bac_asv471	0	0.000162459	0.000444883	0.00119168	0	0	0	0	0	0	0	0	0	0	0	0		Fun_asv471	0	0	0	0	3.28e-05	0	8.17e-05	0.00031969	0	0	0	0	6.11e-05	0	0	0
Bac_asv472	0	0	0	0	0	0	0	0	0	0	0	0	0	0.00490303	0	0		Fun_asv472	0	0	0	0	0	0	0	0	0	0	0	0	0	0.000139714	0.000167001	0
Bac_asv473	0	0	0	0	0.00160623	0.00107559	0.000278381	0.000452358	0	0	0	0	0.000828455	0	0.000631712	0		Fun_asv473	0.000199704	0.000109768	0	0.000132966	5.47e-05	0.000114749	0.000145864	8.82e-05	0	0	0	0	0.000132448	0	0.000108059	0
Bac_asv474	0	0.00035741	0	0	0.00136286	0.00122394	0	0	0	0	0	0	0	0	0	0		Fun_asv474	0	0	0	9.67e-05	0	0	0	0	0	0	0	0.000238464	0	0	0	0
Bac_asv475	0	0	0	0	0	0	0.00183731	0.00127483	0	0	0	0	0.000883685	0	0	0		Fun_asv475	0	0	0	0	0	7.46e-05	0	0.000110238	0	0	0	0	0.000152824	5.82e-05	0.000108059	0
Bac_asv476	7.05e-05	0	0	0	0.00199562	0.00155775	0.0035076	0.00464696	0	0	0	0	0.000883685	0	0	0		Fun_asv476	0	4.88e-05	0	0	0	4.02e-05	3.5e-05	0.000110238	0	0	0	0	0	0	0	0
Bac_asv477	0	0	0	0	0	0	0.0013919	0.00135707	0	0	0	0	0.00080084	0	0	0		Fun_asv477	0	0	0	0	0	2.87e-05	0	0	0.000255066	0	0	0	0	0	0	0
Bac_asv478	0	0.000584852	0	0.000108335	0	0	0.00183731	0.000986964	0	0	0	0.000213797	0.000220921	0.00232019	0	0.00165149		Fun_asv478	0	0.000109768	0	8.46e-05	0.000120387	0.000120486	0.000157533	0	0	0	0	0	0	0	0	0
Bac_asv479	0	0	0	0	0	0.000370892	0	0	0	0	0	0	0	0	0	0.00165149		Fun_asv479	0	0	0	0	0	0	0	0	0	0	0	0	0.000275084	0	0	0.000111206
Bac_asv480	0.00171595	0.00194951	0.000986479	0.00198613	0	0	0	0	0	0	0	0	0	0	0	0		Fun_asv480	0	0	0	0	0	0	5.25e-05	0	0	0	0	0	0.000101883	0.000116428	3.93e-05	4.77e-05
Bac_asv481	0	0	0	0	0	0	0	0	0	0	0.00331981	0	0	0	0	0		Fun_asv481	0	0	0	0	0	0	0	0	0	0	0	0	6.11e-05	0	0.000206295	0
Bac_asv482	0	0	0	0	0.000827452	0.000519249	0	0	0	0	0	0	0.000883685	0	0	0		Fun_asv482	0	0	0	0	0	0	0	0	0	0	0	0	0	0.000314356	6.88e-05	0
Bac_asv483	0	0	0	0	0	0	0	0	0	0	0	0	0.000883685	0	0	0		Fun_asv483	0.000109837	0	0	0	0	3.44e-05	5.25e-05	0	0	0	0	0	0	0	0	0
Bac_asv484	0	0	0	0	0	0	0.000167029	0.000246741	0	0	0	0	0.00102176	0.00253907	0.000229713	0		Fun_asv484	0	6.1e-05	0	0	0	0	2.92e-05	0.00017638	0	0	0	0	0	0	0	0
Bac_asv485	0	0	0	0	0	0	0	0	0	0	0	0	0	0.00140087	0	0		Fun_asv485	0	0	0	0	7.66e-05	0	0	0	0.000141703	0.000122882	0.000190471	0	9.17e-05	0	0	0
Bac_asv486	0	0	0	0	0	0.0013723	0	0.00131595	0	0	0	0	0	0.00140087	0	0		Fun_asv486	0	0	0	0	0.000186053	5.16e-05	0	0	0	0	0	0	0	0	0	0
Bac_asv487	0	0	0	0	0.00228766	0	0.00189299	0.00180943	0	0	0	0	0.00124268	0	0.000918854	0		Fun_asv487	0	0	0	0	0	0	0	0.000286618	0	0	0	0	0	0	0	0
Bac_asv488	0	0	0.000251456	0	0	0.000519249	0	0	0	0	0	0	0	0.00126954	0	0.00160144		Fun_asv488	0	0	0	0	0	0	0	4.41e-05	0	0	0	0	7.13e-05	3.49e-05	3.93e-05	0.000127093
Bac_asv489	0.000705185	0.00100725	0.000174085	0	0	0	0	0	0	0	0.000210781	0	0	0	0	0		Fun_asv489	0	0	0	0	0	0	0	0	0	0	0	0	0	0	0.000255413	0
Bac_asv490	0.000540642	0.00100725	0	0.00046945	0	0	0	0	0	0	0	0	0	0	0	0		Fun_asv490	0	0	0	0	0	0	0	0	0	0	0	0	0	0	0	0.000413052
Bac_asv491	0	0	0	0	0	0	0	0	0	0	0	0	0.00085607	0	0	0		Fun_asv491	5.99e-05	0	0	0	0	0	3.5e-05	0	0	0	3.81e-05	9.54e-05	0	2.33e-05	0	0
Bac_asv492	0	0	0	0	0.000973473	0	0	0.000493482	0	0	0	0	0.00085607	0	0	0.00030027		Fun_asv492	0	0	0	0	0.000218885	0	2.92e-05	0	0	0	0	0	0	0	0	0
Bac_asv493	0	0	0	0	0.00141154	0.000667606	0	0.00106921	0	0	0	0	0.00085607	0	0	0.00050045		Fun_asv493	0	0	0	0	0	0	5.83e-05	6.61e-05	0	0	0	0	0	4.66e-05	0	7.94e-05
Bac_asv494	0	0	0	0	0	0	0	0	0	0	0	0	0	0.00135709	0	0.00050045		Fun_asv494	0	0	0	8.46e-05	0	0	4.67e-05	0	0	0	0	0	0	0	0.000167001	0
Bac_asv495	0	0	0	0	0	0	0	0	0	0	0	0	0	0.00135709	0	0		Fun_asv495	0	0	0	0	0	0	0	0	0	0	0	0	0.000254707	0	0	0
Bac_asv496	0	0	0	0	0.00150888	0.00244789	0.00122488	0.00148045	0	0	0	0	0.000276152	0	0	0		Fun_asv496	0.000109837	0	0	0	0.000131331	4.59e-05	0	0.000143309	0	0	0	0	0	0	0	0
Bac_asv497	0	0	0	0	0	0.002077	0	0.00102809	0	0	0	0	0.00104938	0	0	0		Fun_asv497	0	0.000121965	0	2.42e-05	0	4.59e-05	2.33e-05	0.000132285	0	0	0	5.96e-05	0	0	0	0
Bac_asv498	0	0	0	0	0	0.000445071	0.000501086	0.00127483	0	0	0	0	0.000745609	0.00100687	0.00178028	0.00175158		Fun_asv498	0	0	0	0	0	0	0	0	0	0	0	0	0.000244519	0	0	0
Bac_asv499	0	0	0	0	0	0	0	0	0	0	0	0	0	0	0.000746569	0.000900811		Fun_asv499	0	0	0	0	2.19e-05	0	1.75e-05	0	0	0	0	0	0.000173201	0.000139714	0.000235766	0.000158866
Bac_asv500	0	0	0	0	0.00053541	0.000333803	0	0.00012337	0	0	0	0	0.000303767	0	0.00034457	0.00125113		Fun_asv500	3e-05	0	0	0	6.57e-05	4.02e-05	4.08e-05	0	0	0	0	0	0	0	0	0
Bac_asv501	0.000705185	0.000974754	0.000464226	0.000433338	0	0.000519249	0	0	0	0	0	0	0.000662764	0	0	0		Fun_asv501	0	0	0	0	0	0	0	0	0.00012281	0	8.89e-05	0	0	3.49e-05	0	0
Bac_asv502	0.000705185	0.000682328	0.000328826	0	0	0	0	0	0	0	0	0	0	0	0	0		Fun_asv502	4.99e-05	7.32e-05	0	0	0.000196997	0.000131961	0	0	0	0	0	0	0	0	0	0
Bac_asv503	0	0	0.000580282	0	0	0	0	0	0	0	0	0	0	0	0	0		Fun_asv503	0	0	0	0	0	0.000131961	0	0	0	0	0	0	0	0	0	0
Bac_asv504	0	0	0.000580282	0	0	0.000148357	0	0	0	0	0	0.00171038	0	0	0	0		Fun_asv504	0	0	0	0	0	0	0.000134195	0	0	0	0	0	0	0	0	0
Bac_asv505	0.000446617	0	0	0	0	0	0	0	0	0.00212525	0.000474258	0	0.000524688	0	0	0.00140126		Fun_asv505	0	0	0	0	0	0	0.000122525	0.000253547	0	0	0	0	0	0	0	0
Bac_asv506	0	0	0	0	0	0	0.000835143	0	0	0	0	0	0.000994146	0	0.000746569	0.00125113		Fun_asv506	0	0	0	0	0	0	0	0	0	0	0	0	0	0.000267784	0	0
Bac_asv507	0	0	0	0	0	0	0	0	0	0	0	0	0.000828455	0	0	0		Fun_asv507	0	0	2.76e-05	9.67e-05	4.38e-05	5.74e-05	5.83e-05	4.41e-05	0	0	0	0	0	0	0	0
Bac_asv508	0	0	0	0	0.00136286	0.000519249	0.00144758	0.00234404	0	0	0	0.00142531	0.00245775	0	0.000401999	0.00040036		Fun_asv508	0	0	0	0	0	0	0	0	0	0	0.000279358	0	0	0	0	0
Bac_asv509	0	0	0	0	0.00209297	0.00111268	0.000890819	0.00143932	0	0	0	0	0.0021816	0.0032395	0.00132085	0.00040036		Fun_asv509	0	0	0	0	0.000240774	0	0	0	0	0	0	0	0	0	0	0
Bac_asv510	0	0	0	0	0.000973473	0	0.00144758	0	0	0	0	0	0	0.00227641	0	0		Fun_asv510	0	0	5.52e-05	0	0	5.74e-05	0	5.51e-05	0	0	0	0	0	0	6.88e-05	0
Bac_asv511	0	0	0	0	0.000924799	0.000890142	0.00105785	0.00123371	0	0	0	0	2.76e-05	0	0	0		Fun_asv511	0	0	0	0	0	0	0	0	0	0	0	0	0	0	0	0.000349506
Bac_asv512	0	0	0	0	0.00243368	0.00155775	0.000445409	0.00205617	0	0	0	0	0.00143599	0	0	0		Fun_asv512	6.99e-05	0	0	0	0	4.02e-05	4.08e-05	0	0	0	0	0	0	0	0	0
Bac_asv513	0	0	0	0	0	0.00118686	0	0	0	0	0	0	0.000386612	0	0.00275656	0		Fun_asv513	3.99e-05	0	0	0	0	2.29e-05	2.92e-05	0	0	5.59e-05	0	0	0	0	2.95e-05	0
Bac_asv514	0	0	0	0	0	0	0	0	0	0	0	0	0	0.000569102	0	0.00150135		Fun_asv514	0	0	0	0	0	0	0	0	0.000103916	0	0	0.000119232	0	0	0	0
Bac_asv515	0.000681679	0	0	0	0	0	0	0	0	0	0.00105391	0	0	0	0	0		Fun_asv515	0	0	0	0	0	0	0	0	9.45e-05	6.7e-05	0.000101585	0	0	0	0	0
Bac_asv516	0.000587655	0.000942262	0.000290141	0	0.000438063	0.000185446	0.000779467	0.000452358	0.00184519	0	0.00147547	0	0.000331382	0	0	0		Fun_asv516	0	0	0	0	0	0	0	0	0	8.94e-05	0	0.000155002	0	0	0	0
Bac_asv517	0.000611161	0.000942262	0	0	0	0	0	0	0	0	0	0	0	0.000525325	0	0		Fun_asv517	0	0	0	0	8.76e-05	7.46e-05	0	0	0	0	0	0	0	0	0	0
Bac_asv518	0	0	0	0	0.00189827	0.000593428	0.000668114	0.000534605	0	0.000212525	0.00168625	0.000641391	0.00135314	0.00245152	0.00298628	0.00115104		Fun_asv518	2e-05	0	0	0	0	1.72e-05	4.08e-05	8.82e-05	0	0	0	0	0	0	0	0
Bac_asv519	0.000211556	0	0	0.000216669	0.000924799	0.0010385	0.00072379	0	0	0.000708416	0.000421563	0	0.00080084	0	0	0		Fun_asv519	0	7.32e-05	0	8.46e-05	0	0	0	7.72e-05	0	0	0	0	0	0	0	0
Bac_asv520	0	0	0	0	0	0	0	0	0	0	0	0	0.00080084	0	0	0.000450405		Fun_asv520	0	4.88e-05	0	3.63e-05	0	4.59e-05	2.92e-05	0	0	0	0	0	0	0	0	0
Bac_asv521	0	0	0	0	0.000632757	0.000556339	0	0	0	0	0	0	0.00212637	0	0	0.000650586		Fun_asv521	0	2.44e-05	0	0	0	3.44e-05	0	0	0	0	0	0	9.17e-05	3.49e-05	0	0
Bac_asv522	0	0	0	0	0	0	0.000612438	0	0	0	0	0	0.00080084	0	0	0		Fun_asv522	0	0	0	0	0.000109443	5.74e-05	0	0	0	0	0	0	0	0	0	0
Bac_asv523	0	0	0	0	0.000876126	0.000630517	0.00072379	0.000246741	0	0	0	0	0.00132553	0	0.000631712	0		Fun_asv523	0	0	0	0	0	2.87e-05	0.000169202	0	0	0	0	0	0	0	0	0
Bac_asv524	0	0	0	0	0.000827452	0.00114977	0.0011692	0.000452358	0	0	0	0	0.000358997	0.00126954	0	0		Fun_asv524	0	0	0	0	0	0	0	0.000110238	0	0	0	0	0.000101883	0	0.000117883	0
Bac_asv525	0	0	0	0	0.000632757	0.000370892	0	0.000452358	0	0	0	0	0.000331382	0.00126954	0.000574284	0.000550495		Fun_asv525	0	0	0	0	0	0	0	0	0	0	0	0	0.000112071	0	8.84e-05	0
Bac_asv526	0	0	0	0	0.00141154	0.00133521	0	0.00119258	0	0	0	0	0.000828455	0	5.74e-05	0		Fun_asv526	0	0	0	0	0	0	0	0	0	0	0	0	0	0.000232856	0	0
Bac_asv527	7.05e-05	0	0	0	0	0	0	0	0	0	0	0	0	0.000875542	0.00166542	0.00105095		Fun_asv527	0	0	0	0	0	0	0	0	0	0	0	0	0	0.000232856	0	0
Bac_asv528	0	0	0	0	0	0	0	0	0	0	0	0	0	0	0.000803997	0.00145131		Fun_asv528	4.99e-05	0	0	0	0	5.74e-05	2.33e-05	0	0	0	0	0	0	0	0	0
Bac_asv529	0	0	0	0	0.000730105	0.000667606	0.00072379	0	0	0	0	0	0.00104938	0	0	0		Fun_asv529	0	0	0.000262348	0	0	0	0	0	0	0	0	0	0	0	0	0
Bac_asv530	0	0	0	0	0.000632757	0.00096432	0.0013919	0.00189168	0	0	0	0	0.000773224	0	0	0.00020018		Fun_asv530	0	0	0	2.42e-05	5.47e-05	2.87e-05	4.08e-05	0	0	0	0	0	0	0	0	0
Bac_asv531	0	0	0	0.000325004	0.0016549	0.000815963	0.000668114	0	0.000553557	0	0	0	0.000773224	0	0	0		Fun_asv531	0	0	0	0	0.000207941	0	0	0	0	0	0	0	0	0	0	0
Bac_asv532	0	0	0	0	0	0	0	0.000699099	0	0	0	0	0.000773224	0	0.000516855	0		Fun_asv532	0	0	0	0	0.000164164	2.29e-05	0	0	0	0	0	0	0	0	0	0
Bac_asv533	0	0	0	0	0.00321246	0.0024108	0.00200434	0.00226179	0	0	0	0	0.000773224	0	0	0		Fun_asv533	0	0	0	0	0	0.000109011	0	0	0	0	0	0	0	0	0	0
Bac_asv534	0	0	0	0	0	0.00096432	0.0013919	0	0	0	0	0	0.000773224	0	0	0		Fun_asv534	0	0	0	0	0	0.000109011	5.25e-05	0	0	0	0	0	0	0	5.89e-05	0
Bac_asv535	0	0	0	0	0.000924799	0.000593428	0.000835143	0	0	0	0	0	0.000773224	0	0.00068914	0.00135122		Fun_asv535	0	0	0	0	0	0	2.92e-05	0	0	0	0	0	0	0.000162999	0	0
Bac_asv536	0	0	0	0	0.00107082	0	0.00144758	0.00106921	0	0	0	0	0.00096653	0	0	0		Fun_asv536	0	0	0	0	0	0	0	0.000154333	0	0	0	0	0	6.99e-05	0.000127706	0
Bac_asv537	0	0	0	0	0	0	0.000445409	0	0	0	0	0	0	0.00140087	0	0.0010009		Fun_asv537	0	0	0	0	0	0	0	0	0	0	0	0	0	0	0	0.000301846
Bac_asv538	0	0	0	0	0	0	0	0	0	0	0	0	0	0.00122576	0	0		Fun_asv538	6.99e-05	0	0	0	0	0	6.42e-05	0	0	0	0	0	0	0	0	0
Bac_asv539	0	0	0	0	0.00136286	0	0	0	0	0	0	0	0	0	0	0		Fun_asv539	2e-05	0	0	0	0	0	2.33e-05	0.000132285	0	0	0	0	0	0	0	0
Bac_asv540	0	0	0	0	0	0.00144648	0.00100217	0	0	0	0	0	0.000690379	0	0	0.000550495		Fun_asv540	0	0.000219536	0	0	0	0	0	0.000187404	0	0	0	0	0	0	0	0
Bac_asv541	0	0	0.000154742	0	0	0.000667606	0.00155893	0	0	0	0	0	0.000331382	0.000569102	0	0.000650586		Fun_asv541	0	0	0.000138078	0	0	0	0	0	7.56e-05	0	0	0	0	0	0	0
Bac_asv542	0	0	0	0	0	0	0	0	0	0	0	0	0	0	0	0.00140126		Fun_asv542	0	0	0	0	3.28e-05	0	2.33e-05	0	0	0	0	0	0	0	0.000108059	0
Bac_asv543	0.000634667	0.00071482	0.000270798	0	0	0	0	0	0	0	0	0	0	0	0	0		Fun_asv543	0	4.88e-05	0	0	0	0	5.25e-05	4.41e-05	0	0	0	0	0	0	0	0
Bac_asv544	0.000634667	0.00142964	0	0	0	0	0	0	0	0	0	0	0	0	0	0		Fun_asv544	0	0	0	0	0	0	0	0	5.67e-05	5.59e-05	3.81e-05	0	9.17e-05	0	0	0
Bac_asv545	0.000517136	0.00100725	0.000232113	0.000397227	0	0	0	0	0	0	0	0	0	0	0	0		Fun_asv545	0	0	0	0	5.47e-05	2.29e-05	2.33e-05	4.41e-05	0	0	0	0	0	0	0	0
Bac_asv546	0.000399605	0.000649836	0.000696338	0.000433338	0	0	0	0	0	0	0	0	0	0	0	0		Fun_asv546	0	0	0	0	0	5.16e-05	0	8.82e-05	0	0	0	0	0	0	0	0
Bac_asv547	0	0	0	0	0	0	0	0	0	0.000354208	0.000737735	0	0	0	0	0.000650586		Fun_asv547	0	0	0	0	0	4.59e-05	5.25e-05	0	0	0	0	0	0	0	0	0
Bac_asv548	0	0	0.000174085	0	0	0.000445071	0	0	0	0	0	0	0.000745609	0	0	0		Fun_asv548	0	0	0	0	0	0	0	0.000187404	0	0	0	0	0	0	0	0
Bac_asv549	0	0	0	0	0	0.000815963	0	0	0	0	0	0	0.000745609	0.00166353	0.000287142	0		Fun_asv549	0	0	0	0	5.47e-05	0	0	0	0	0	0	0	0	0.000197928	0	0
Bac_asv550	0	0	0	0	0.000876126	0.000704695	0	0	0	0	0	0	0.000745609	0	0	0		Fun_asv550	0	0	0	0	0	0	1.17e-05	0	0	4.47e-05	0	0	0	0	6.88e-05	7.94e-05
Bac_asv551	0	0	0	0	0.000486736	0.000778874	0	0.000616852	0	0	0	0	0.000745609	0.000919319	0	0		Fun_asv551	0	0	0	0	0	9.18e-05	0	0	0	0	0	0	0	0	0	0
Bac_asv552	0	0	0	0	0.00102215	0.00048216	0.0011692	0.00082247	0	0	0	0	0.00104938	0	0	0		Fun_asv552	0	0	0	0	0	2.29e-05	1.17e-05	0	0	0	0	0	0	0	9.82e-05	0
Bac_asv553	0	0	0	0	0	0.000407982	0	0	0	0	0	0	0.000745609	0	0	0		Fun_asv553	0	0	0	0	0	0	9.34e-05	0	0	0	0	0	0	0	0	0
Bac_asv554	0	0	0	0	0	0.000407982	0	0	0	0	0	0	0	0.00131331	0	0		Fun_asv554	0	0	0	0	0	0	0	0	0	0	0	0	0.000163012	0	0.000127706	0.00014298
Bac_asv555	0	0	0	0	0	0	0.000111352	0	0	0	0	0	0	0.00118198	0	0.000350315		Fun_asv555	0	0	0	0	0	0	0	0	0	0	0	0	0	0.000139714	3.93e-05	0
Bac_asv556	0	0	0	0	0	0	0	0	0	0	0	0	0.000358997	0.00118198	0	0		Fun_asv556	4.99e-05	0.000121965	0	0	0	0	0	0	0	0	0	0	0	0	0	0
Bac_asv557	0	0	0	0	0.00321246	0.00163193	0.00105785	0	0	0	0	0	0.000717994	0	0	0		Fun_asv557	2e-05	0	0	0	0	4.59e-05	2.92e-05	0	0	0	0	0	0	0	0	0
Bac_asv558	0	0	0	0	0	0	0.00150326	0	0	0	0	0	0.00096653	0	0	0		Fun_asv558	0	6.1e-05	0	3.63e-05	4.38e-05	0	1.75e-05	0	0	0	0	0	0	0	0	0
Bac_asv559	0	0	0	0	0	0	0.00150326	0	0	0	0	0	0	0	0	0		Fun_asv559	0	0	0	0	0	8.61e-05	0	0	0	0	0	0	0	0	0	0
Bac_asv560	0	0	0	0	0	0.000630517	0	0.00111033	0	0	0	0	0	0	0	0		Fun_asv560	0	0	0	0	0	8.61e-05	0	0	0	0	0	0	0	0	0	0
Bac_asv561	0	0	0	0	0	0	0	0	0	0	0	0	0	0	0	0.00135122		Fun_asv561	0	0	0	0	0	4.59e-05	4.08e-05	8.82e-05	0	0	0	0	0	0	0	0
Bac_asv562	0	0	0	0	0.000584084	0.000445071	0	0	0	0	0	0	0	0	0	0.00135122		Fun_asv562	0	0	6.9e-05	0	0	0	6.42e-05	0.000143309	0	0	0	0	0	0	0	0
Bac_asv563	0	0	0	0	0	0.000741785	0.00105785	0	0	0	0	0	0.000441842	0	0	0.00245221		Fun_asv563	0	0	0	0	0	0	0	0	0	0	0	0	0	0.000174642	0	0
Bac_asv564	0	0	0	0	0	0	0	0	0	0	0	0	0	0	0	0.00135122		Fun_asv564	5.99e-05	0	0	0	0	0	0	8.82e-05	0	0	0	0	0	0	0	0
Bac_asv565	0	0	0	0	0	0.000333803	0	0	0	0	0	0	0.000607533	0	0	0.00135122		Fun_asv565	3.99e-05	0	0	7.25e-05	0	0	0	4.41e-05	0	0	0	0	0	0	0	0
Bac_asv566	0.00098726	0.000779803	0.000386855	0.000433338	0	0	0	0	0	0.00127515	0.000737735	0	0	0	0	0		Fun_asv566	3.99e-05	0	0	0	0	0	5.83e-05	0	0	0	0	0	0	0	0	0
Bac_asv567	0.000611161	0.000584852	0.000309484	0.000433338	0	0	0	0	0	0.000779258	0	0	0	0	0	0		Fun_asv567	0	0	0	7.25e-05	0	0	0	0	0	0	0	0	8.15e-05	0	0	0
Bac_asv568	0.000540642	0.000844787	0	0	0	0	0	0	0	0	0	0	0	0	0	0		Fun_asv568	0	0	0	0	0	0	0	0	0.000132256	0	0	0	0	0	0	0
Bac_asv569	0.000188049	0.000844787	0.000367512	0	0	0	0	0	0	0	0.000158086	0	0	0	0	0		Fun_asv569	0	0	0	0	0	0	0	0	0	0.000156395	0	0	0	0	0	0
Bac_asv570	0.000540642	0.000649836	0.000502911	0.000361115	0	0	0	0	0.00230649	0	0.000474258	0.00121152	0	0.000612879	0	0		Fun_asv570	2e-05	0	0	0	2.19e-05	8.03e-05	0	0	0	0	0	0	0	0	0	0
Bac_asv571	0.000587655	0.000649836	0.00137333	0.000938899	0	0	0	0	0	0	0	0	0	0.000393994	0	0		Fun_asv571	0	0	0	0	0	8.03e-05	2.33e-05	0	0	0	0	0	0	0	0	0
Bac_asv572	0	0	0	0	0	0	0	0	0.00138389	0.000850099	0.000737735	0	0	0	0	0		Fun_asv572	0	0	0	0	0	8.03e-05	0	0	0	0	0	0	0	0	0	0
Bac_asv573	0	0	0	0	0	0	0	0	0	0	0.00131738	0.00185291	0	0	0	0		Fun_asv573	2e-05	0	0	0	0	6.31e-05	0	3.31e-05	0	0	0	0	0	0	0	0
Bac_asv574	0	0	0	0	0.000681431	0	0	0	0	0	0	0	0.000883685	0	0	0		Fun_asv574	0	0	0	0	0	5.74e-05	2.33e-05	0	0	0	0	0	0	0	0	0
Bac_asv575	0	0	0	0	0	0	0	0.000534605	0	0	0	0	0.000717994	0	0	0		Fun_asv575	0	0	0	0	0	4.59e-05	3.5e-05	0	0	0	0	0	0	0	8.84e-05	0
Bac_asv576	0.00030558	0	0	0	0.00272572	0.00174319	0.00122488	0.000657976	0	0	0	0	0.00157406	0	0	0.000750676		Fun_asv576	0	0	0	0	0	0	8.17e-05	0	0	0	0	0	0	0	0	0
Bac_asv577	0	0	0	0	0.000438063	0.000333803	0	0	0	0	0	0	0.000358997	0.0011382	0	0		Fun_asv577	0	0	0	0	0	2.29e-05	0	0	0	0	0	0	0	0.000139714	1.96e-05	0
Bac_asv578	0	0	0	0	0.00126552	0.000519249	0.000668114	0.000575729	0	0	0	0	0.000607533	0.00030644	0	0		Fun_asv578	0	0	0	0	0	0	0	0	0	0	0	0	0	9.31e-05	0	9.53e-05
Bac_asv579	0	0	0	0	0	0	0	0	0	0	0	0	0	0	0.00149314	0		Fun_asv579	0.000129808	0	0	0	0	0	0	0	0	0	0	0	0	0	0	0
Bac_asv580	0	0	0	0	0.000486736	0.000148357	0	0.000205617	0	0	0	0	0.000883685	0	0	0.00175158		Fun_asv580	7.99e-05	0	6.9e-05	0	0	0	0	0	0	0	0	0	0	0	0	7.94e-05
Bac_asv581	0	0	0	0	0.000389389	0	0	0.000534605	0	0	0	0	0.000331382	0	0	0.00130117		Fun_asv581	0	0	0	0	0	4.02e-05	0	0	0	0	3.81e-05	0	0	3.49e-05	0	0
Bac_asv582	0.000564148	0.000812295	0	0	0	0	0	0	0	0	0	0	0	0	0	0		Fun_asv582	0	0	0	0	0	0	0	0	0	0	0	0.000155002	0	0	0	0
Bac_asv583	0	0	0	0	0	0	0	0	0.00147615	0.0017002	0	0.00327822	0	0	0	0		Fun_asv583	0	0	0	0	0	0	0	0	0	0	0	0	9.17e-05	4.66e-05	0	0
Bac_asv584	0	0	0	0	0	0	0	0	0	0	0	0	0.000690379	0	0	0.000950856		Fun_asv584	0.000119823	0	9.67e-05	0	0	0	0	0	0	0	0	0	0	0	0	0
Bac_asv585	0	0	0	0	0	0	0	0	0	0	0	0	0	0.00109443	0	0		Fun_asv585	5.99e-05	0	0	0	0	0	0	6.61e-05	0	0	0	0	0	0	0	0
Bac_asv586	0	0	0	0	0	0	0.0013919	0	0	0	0	0	0	0	0	0		Fun_asv586	0	0	9.67e-05	0	0	2.87e-05	0	0	0	0	0	0	0	0	0	0
Bac_asv587	0	0	0	0	0	0	0	0.00102809	0	0	0	0	0	0	0	0		Fun_asv587	0	0	0	0.000145054	0	0	0	0	0	0	0	0	0	0	0	0
Bac_asv588	0.000352593	0.000649836	0	0.000180558	0.000194695	0.00129812	0.00100217	0.0013982	0	0	0	0	0	0	0	0		Fun_asv588	0	0	0	0	0	0	0	0	0	8.94e-05	0	0	0	0	3.93e-05	0
Bac_asv589	0	0	0	0	0.0018496	0.00096432	0	0.00102809	0	0	0	0	0.000386612	0	0	0.000800721		Fun_asv589	0	0	0	0	0.000131331	0	5.83e-05	0	0	0	0	0	0	0	0	0
Bac_asv590	0	0	0	0	0	0	0	0	0	0	0	0	0	0	0.00189514	0		Fun_asv590	0	0	0	0	0.000131331	0	0	0	0	0	0	0	0	0	0	0
Bac_asv591	0	0	0	0	0	0	0	0	0	0	0	0	0	0	0.00143571	0		Fun_asv591	0	0	0	0	0	6.88e-05	0	0	0	0	0	0	0	0	0	0
Bac_asv592	0	0	0	0	0	0.000815963	0.000612438	0	0	0	0	0	0	0	0	0.00190171		Fun_asv592	0	0	0	0	0	6.88e-05	0	0	0	0	0	0	0	0	0	0
Bac_asv593	0	0.000617344	0	0	0	0	0.000890819	0.000493482	0	0	0	0	0	0	0	0.00125113		Fun_asv593	0	0	0	0	0	0	7e-05	0	0	0	0	0	0	0	0	0
Bac_asv594	0.000634667	0.00103974	0.000464226	0.000758342	0	0	0	0	0	0	0.0011066	0	0	0	0	0		Fun_asv594	0	0	0	0	0	4.02e-05	4.08e-05	5.51e-05	0	0	0	0	0	0	0	0
Bac_asv595	0.000634667	0	0.000483568	0.00137224	0	0.000667606	0.00111352	0	0.00286004	0	0.000843126	0	0.00104938	0.000131331	0	0		Fun_asv595	0	0	0	4.84e-05	0	0	2.92e-05	0.000132285	0	0	0	0	0	0	0	0
Bac_asv596	0	0	0.000193427	0.000397227	0	0	0	0	0	0	0.00126469	0	0	0	0	0		Fun_asv596	0	0	0	0	0	0	0	0	0	0	0	0	0.000122259	0	0	0
Bac_asv597	0	0	0	0	0	0.000593428	0.00105785	0.000657976	0	0	0	0	0.000662764	0.000612879	0	0.000800721		Fun_asv597	0	0	0	0	0	0	0	0	0	0	0	0	0.000122259	0	0	0
Bac_asv598	0	0	0	0	0.000340716	0.000445071	0	0	0	0	0	0	0.000662764	0	0.00034457	0.00040036		Fun_asv598	0	0	0	0	0	0	0	0	0	0	0	0	0	0.000139714	0	0
Bac_asv599	0	0	0	0	0.000681431	0.000630517	0.000890819	0.00094584	0	0	0	0	0.000662764	0	0	0		Fun_asv599	0	0	0	0	0	0	0	0	0	0	0	5.96e-05	0	0.000104785	0	4.77e-05
Bac_asv600	0	0	0	0	0.00116817	0.000741785	0.00100217	0.00094584	0	0	0	0	0.000441842	0	0	0		Fun_asv600	0	0	0	0	0	0	0	0	0	0	0	0	0	0	0	0.00019064
Bac_asv601	0	0	0	0	0.00116817	0	0	0.000287864	0	0	0	0	0	0	0	0		Fun_asv601	6.99e-05	0	0	0	0	0	2.33e-05	0	0	0	0	0	0	0	0	0
Bac_asv602	0	0	0	0	0	0	0	0.000986964	0	0	0	0	0	0	0	0		Fun_asv602	0	4.88e-05	0	0	0	0	0	7.72e-05	0	0	0	0	0	0	0	0
Bac_asv603	0	0	0	0	0	0	0	0.000986964	0	0	0	0	0	0	0	0		Fun_asv603	0	0	0	6.04e-05	0	3.44e-05	0	0	0	0	0	0	0	0	0	0
Bac_asv604	0	0	0	0	0	0.000259625	0	0	0	0	0	0	0.000358997	0	0.00137828	0		Fun_asv604	0	0	0	4.84e-05	7.66e-05	0	0	0	0	0	0	0	0	0	0	0
Bac_asv605	0	0	0	0	0	0.000259625	0	0.000287864	0	0	0	0	0	0	0.00034457	0.000900811		Fun_asv605	0	0	0	0	0	6.31e-05	1.75e-05	0	0	0	0	4.77e-05	0	0	0	0
Bac_asv606	0	0	0	0	0	0	0	0	0	0	0	0	0	0	0	0.00120108		Fun_asv606	0	0	0	0	0	2.29e-05	0	7.72e-05	0	0	0	0	0	0	0	0
Bac_asv607	0	0	0	0	0	0	0	0	0	0	0	0	0	0	0.00103371	0.00120108		Fun_asv607	0	0	0	0	0	0	6.42e-05	0	0	0	0	0	0	0	0	0
Bac_asv608	0.000540642	0.000584852	0.000348169	0.000541673	0	0	0	0	0	0	0	0	0	0	0	0		Fun_asv608	0	0	0	0	0	0	6.42e-05	0	0	0	0	0	0	0	0	0
Bac_asv609	0.00211556	0.00292426	0.000560939	0	0.0018496	0.000630517	0.0011692	0.000493482	0	0.00148767	0.00100121	0.00049886	0.000883685	0.000262663	0	0.000250225		Fun_asv609	0	0	0	0	0	0	6.42e-05	0	0	0	0	0	0	0	0	0
Bac_asv610	9.4e-05	0.000292426	0	0	0	0	0	0	0	0.000495891	0.000790431	0.00114025	0	0	0	0.000750676		Fun_asv610	0	0	0.00012427	0	0	0	0	0.000121262	0	0	0	0	0	0	0	0
Bac_asv611	0	0	0	0	0	0	0	0	0	0	0.00121199	0	0	0	0	0		Fun_asv611	0	0	0	0	0	0	0	8.82e-05	0	0	0	0	0	3.49e-05	0	0
Bac_asv612	0	0	0	0	0	0	0	0	0	0	0.00121199	0	0	0	0	0		Fun_asv612	0	0	0	0	0	0	0	0	0	0	0	0	0.000112071	0	0	0
Bac_asv613	0	0	0	0	0	0	0	0	0	0	0.0011066	0.00171038	0	0	0	0		Fun_asv613	0	0	0	0	0	0	0	0	0	0	0	0	0	0.000128071	0	0
Bac_asv614	0	0	0	0	0.000584084	0	0	0	0	0.000283366	0	0	0.000635149	0	0	0		Fun_asv614	0	0	0	0	0	0	0	0	0	0	0	0	0	0.000128071	0	0
Bac_asv615	0	0	0	0	0	0.000370892	0	0	0	0	0	0	0	0.00253907	0.00068914	0		Fun_asv615	0	0	0	0	0	0	0	0	0	0	0	0	0	0	0	0.000174753
Bac_asv616	0	0	0	0	0.0027744	0.00166902	0	0	0	0	0	0	0.00138076	0	0	0		Fun_asv616	0	0	5.52e-05	7.25e-05	0	0	0	0	0	0	0	0	0	0	0	0
Bac_asv617	0	0	0	0	0.00111949	0.000853052	0	0	0	0	0	0	0.000579918	0	0.000574284	0.00040036		Fun_asv617	0	0	0	0	0	0	0	0	2.83e-05	0	0	0	0	0	6.88e-05	0
Bac_asv618	0.000258568	0.000292426	0.000232113	0	0	0.000593428	0.000946495	0.00164494	0	0	0	0	0.000635149	0	0	0		Fun_asv618	0	0	0	0	4.38e-05	0	0	0	0	0	0	0	2.04e-05	0	0	6.35e-05
Bac_asv619	0	0	0	0	0.000973473	0	0.000779467	0.00094584	0	0	0	0	0.000386612	0.000656656	0	0		Fun_asv619	0	0	0	0	0	5.74e-05	0	0	0	0	0	0	0	0	0	0
Bac_asv620	0	0	0	0	0	0	0	0.000370111	0	0	0	0	0.000469458	0	0	0.00185167		Fun_asv620	0	0	0	0	0	2.87e-05	2.92e-05	0	0	0	0	0	0	0	0	0
Bac_asv621	0	0	0	0	0	0	0	0	0	0	0	0	0	0	0	0.00115104		Fun_asv621	0	0	0	0	0	0	5.83e-05	0	0	0	0	0	4.08e-05	0	0	0
Bac_asv622	0	0	0	0	0	0	0	0	0	0	0	0	0	0	0.00103371	0.00115104		Fun_asv622	0	0	0	0	0	0	5.83e-05	0	0	0	0	0	0	0	0	0
Bac_asv623	0	0	0	0	0	0	0.000334057	0.000411235	0	0	0	0	0.000552303	0	0	0.00115104		Fun_asv623	0	0	0	0	0	0	0	0	0	0	0	0	0.000101883	0	0	0
Bac_asv624	0.000258568	0	0.00042554	0.000361115	0	0	0	0	0	0	0	0	0	0	0	0		Fun_asv624	3e-05	0	0	0	0	0	3.5e-05	0	0	0	0	0	0	5.82e-05	0	0
Bac_asv625	0.000282074	0.00035741	0.00042554	0.000397227	0	0	0	0	0	0	0	0	0	0	0	0		Fun_asv625	0	0	4.14e-05	0	0	3.44e-05	0	0	0	0	0	0	0	0	0	0
Bac_asv626	0	0	0.000232113	0	0	0	0	0	0	0	0.00189703	0	0	0	0	0		Fun_asv626	0	0	0	3.63e-05	0	3.44e-05	0	0	0	0	0	0	0	0	0	0
Bac_asv627	0	0	0	0	0	0	0	0	0	0	0.000948517	0.00156785	0	0	0	0		Fun_asv627	0	0	0	2.42e-05	0	2.87e-05	0	0	0	0	0	2.38e-05	0	0	0	0
Bac_asv628	0	0	0	0	0	0.000445071	0.000890819	0.000411235	0	0	0	0	0.000607533	0	0.000861425	0		Fun_asv628	0	0	0	0	0	0	0	0	8.5e-05	0	0	0	0	0	0	0
Bac_asv629	0	0	0	0	0.000438063	0.000370892	0	0	0	0	0	0	0.000607533	0	0	0.00010009		Fun_asv629	0	0	0	0	0	0	0	0	8.5e-05	0	0	0	0	0	0	0
Bac_asv630	0	0	0	0	0	0.000630517	0	0.000287864	0	0	0	0	0.000607533	0	0.000631712	0.000550495		Fun_asv630	0	0	0	0	0	0	0	0	1.89e-05	0	3.81e-05	0	0	4.66e-05	0	0
Bac_asv631	0	0	0	0	0	0.000445071	0	0	0	0	0	0	0	0.000963096	0	0.00060054		Fun_asv631	0	0	0	0	9.85e-05	0	0	0	0	0	0	0	0	0	0	0
Bac_asv632	0	0	0	0	0	0	0	0	0	0	0	0	0	0.000963096	0	0		Fun_asv632	0	0	0	0	3.28e-05	3.44e-05	0	0	0	0	0	0	0	0	0	0
Bac_asv633	0	0	0	0	0	0	0.000334057	0	0	0	0	0	0	0.000963096	0	0		Fun_asv633	0	0	0	0	2.19e-05	5.16e-05	0	0	0	0	0	0	0	0	0	0
Bac_asv634	0	0	0	0	0	0.000333803	0.00111352	0.000904717	0	0	0	0	0	0	0	0		Fun_asv634	0	0	4.14e-05	0	0	9.18e-05	0	0	0	0	0	0	0	0	0	0
Bac_asv635	0	0	0	0	0	0.000630517	0	0.000287864	0	0	0	0	0.000579918	0	0.00126342	0.000700631		Fun_asv635	0	0	0	0	0	5.16e-05	0	0	0	0	0	0	0	0	0	0
Bac_asv636	0	0	0	0	0	0	0	0	0	0	0	0	0	0	0.00126342	0		Fun_asv636	0	0	0	0	0	5.16e-05	0	0	0	0	0	0	0	0	3.93e-05	0
Bac_asv637	0	0	0	0	0	0.000667606	0	0	0	0	0	0	0.000552303	0	0.00126342	0.000750676		Fun_asv637	0	0	0	0	0	0	5.25e-05	0	0	0	0	0	0	0	0	0
Bac_asv638	0	0	0	0	0	0	0	0	0	0	0	0	0	0	0.00126342	0		Fun_asv638	0	0	0	0	0	0	5.25e-05	0	0	0	0	0	0	0	0	0
Bac_asv639	0	0	0	0	0	0	0	0	0	0	0	0	0	0	0	0.00110099		Fun_asv639	0	0	0	0	0	0	5.25e-05	0	0	0	0	0	0	0	0	0
Bac_asv640	0	0	0	0	0	0.000148357	0	0	0	0	0	0	0.000552303	0	0	0.00110099		Fun_asv640	0	0	0	0	0	0	5.25e-05	0	0	0	0	0	0	0	0	0
Bac_asv641	0.00049363	0.000454885	0	0	0	0	0	0	0	0	0	0	0	0	0	0		Fun_asv641	0	0	0	0	0	0	0	0	0	0	0	0	2.04e-05	8.15e-05	0	0
Bac_asv642	0.000470124	0.000682328	0	0	0	0	0	0	0	0	0	0	0	0	0	0		Fun_asv642	7.99e-05	0	0	0	0	0	0	0	0	0	0	0	0	0	0	0
Bac_asv643	0.000423111	0.000682328	0	0	0	0	0	0	0	0	0	0	0	0	0	0		Fun_asv643	0	0	5.52e-05	4.84e-05	0	0	0	0	0	0	0	0	0	0	0	0
Bac_asv644	0	0	0	0	0	0	0	0	0	0.00148767	0	0	0	0	0	0		Fun_asv644	0	0	0	0	0	0	0	0	7.56e-05	0	0	0	0	0	0	0
Bac_asv645	0	0.000292426	0	0	0.000973473	0.000333803	0	0	0	0.000708416	0.000316172	0.000783922	0.000497073	0	0	0		Fun_asv645	0	0	0	0	0	0	0	0	7.56e-05	0	0	0	0	0	0	0
Bac_asv646	0.000258568	0.000552361	0	0.000794453	0	0	0	0	0	0.000637574	0.000632344	0	0	0	0	0		Fun_asv646	0	0	0	0	0	0	0	0	0	8.94e-05	0	0	0	0	0	0
Bac_asv647	0	0	0.000193427	0.000288892	0	0.000222535	0	0	0	0.0017002	0.000790431	0	0.000441842	0	0	0		Fun_asv647	0	0	0	0	0	0	0	0	0	8.94e-05	0	0	0	0	0	0
Bac_asv648	0	0	0	0	0	0	0	0	0	0	0	0	0.000579918	0	0	0		Fun_asv648	0	0	0	0	5.47e-05	0	0	0	0	0	0.000101585	0	0	0	0	0
Bac_asv649	0	0	0	0	0	0.000370892	0.000501086	0	0	0	0	0	0.000579918	0	0	0		Fun_asv649	0	0	0	0	3.28e-05	0	0	0	0	0	6.35e-05	0	0	0	0	0
Bac_asv650	0	0	0	0	0	0.000815963	0	0	0	0	0	0	0.000579918	0	0	0		Fun_asv650	0	0	0	0	8.76e-05	4.02e-05	0	0	0	0	0	0	0	0	0	0
Bac_asv651	0	0	0	0	0.000486736	0.000630517	0	0.000205617	0	0	0	0	0.000745609	0	0	0		Fun_asv651	0	0	0	0	8.76e-05	0	0	0	0	0	0	0	0	0	0	0
Bac_asv652	0	0	0	0	0	0.000593428	0	0	0	0	0	0	0.000579918	0	0	0		Fun_asv652	0	0	0	0	8.76e-05	0	0	0	4.72e-05	0	0	0	0	0	0	0
Bac_asv653	0	0	0	0	0.000243368	0.000407982	0.000222705	0.000205617	0	0	0	0	0.000579918	0	0	0		Fun_asv653	0	0	0	0	8.76e-05	0	0	0	0	0	0	0	0	0	0	0
Bac_asv654	0	0	0	0	0.00102215	0	0	0	0	0	0	0	0	0	0	0		Fun_asv654	0	0	0	0	8.76e-05	0	0	0	0	0	0	0	0	0	0	0
Bac_asv655	0	0	0	0	0.00102215	0.000593428	0	0	0	0	0	0	0	0	0	0		Fun_asv655	0	0	0	0	0	4.59e-05	0	0	0	0	0	0	0	0	0	0
Bac_asv656	0	0	0	0	0	0	0.00105785	0.000863593	0	0	0	0	0	0.000131331	0	0		Fun_asv656	0	0	0	0	0	4.59e-05	0	0	0	0	0	0	0	0	0	0
Bac_asv657	0	0	0	0	0	0	0	0.000863593	0	0	0	0	0.000497073	0	0	0		Fun_asv657	0	0	0	0	0	4.59e-05	0	0	0	0	0	0	0	0	0	0
Bac_asv658	0	0	0	0	0	0	0	0	0	0	0	0	0	0	0.001206	0		Fun_asv658	0	0	0	0	0	4.59e-05	1.17e-05	0	0	0	0	0	0	0	0	0
Bac_asv659	0	0	0	0	0	0	0	0.000287864	0	0	0	0	0	0	0.00241199	0.00195176		Fun_asv659	0	0	0	0	0	0	4.67e-05	0	0	0	0	0	0	0	0	0
Bac_asv660	0	0	0	0	0.000681431	0	0	0	0	0	0	0	0	0	0.001206	0		Fun_asv660	0	0	0	0	0	0	4.67e-05	0	0	0	0	0	0	0	0	0
Bac_asv661	0.000470124	0.000552361	0	0	0	0	0	0	0	0	0	0	0	0	0	0		Fun_asv661	0	0	0	0	0	0	0	4.41e-05	0	0	0	0	0	0	3.93e-05	0
Bac_asv662	0.000470124	0.000552361	0.000309484	0.000433338	0	0	0	0	0	0	0	0	0	0	0	0		Fun_asv662	0	0	0	0	0	0	0	0	0	0	0	0	8.15e-05	0	0	0
Bac_asv663	0.000470124	0	0	0	0	0	0	0	0	0	0	0	0	0	0	0		Fun_asv663	0	0	0	0	0	0	0	0	0	0	0	8.35e-05	8.15e-05	0	0	0
Bac_asv664	0	0	0	0	0.000778778	0	0	0	0	0	0	0	0.000552303	0	0	0		Fun_asv664	0	0	0	0	0	0	0	0	0	0	0	0	0	9.31e-05	0	0
Bac_asv665	0	0	0	0	0	0	0	0	0	0	0	0	0.000552303	0	0	0		Fun_asv665	0	0	0	0	0	0	0	0	0	0	0	0	0	0	7.86e-05	0
Bac_asv666	0	0	0	0	0	0	0.000779467	0	0	0	0	0	0.000552303	0	0	0		Fun_asv666	0	0	9.67e-05	0	0	0	0	0	0	0	0	0	0	0	0	0
Bac_asv667	0	0	0	0	0.000292042	0.000185446	0	0.000740223	0	0	0	0	0.000828455	0	0.00068914	0.00040036		Fun_asv667	0	0	0	0	0	0	0	0	6.61e-05	0	0	0	0	0	0	0
Bac_asv668	0	0	0	0	0	0	0	0	0	0	0	0	0.000552303	0	0.000459427	0		Fun_asv668	0	0	0	0	0	0	0	0	6.61e-05	0	0	0	0	0	0	0
Bac_asv669	0	0	0	0	0	0	0	0	0	0	0	0	0	0.000875542	0	0		Fun_asv669	0	0	0	0	7.66e-05	0	0	0	0	0	0	0	0	0	0	0
Bac_asv670	0	0	0	0	0	0	0	0	0	0	0	0.000997719	0	0.000875542	0	0		Fun_asv670	0	0	0	0	7.66e-05	0	0	0	0	0	0	0	0	0	0	0
Bac_asv671	0	0	0	0	0.000243368	0	0	8.22e-05	0	0	0	0	0	0.00218885	0	0		Fun_asv671	0	0	0	0	4.38e-05	0	0	3.31e-05	0	0	0	0	0	0	0	0
Bac_asv672	0	0	0	0	0.000681431	0.000741785	0.000556762	0.00082247	0	0	0	0	0.000524688	0	0	0		Fun_asv672	0	0	0	0	0	4.02e-05	0	0	3.78e-05	0	0	0	0	0	0	0
Bac_asv673	0	0	0	0	0.000584084	0.00100141	0.000835143	0.00082247	0	0	0	0	0.000662764	0	0	0		Fun_asv673	0	0	0	0	0	4.02e-05	0	0	0	0	0	0	0	0	0	0
Bac_asv674	0	0	0	0	0.000486736	0.000741785	0	0	0	0.00042505	0	0.000712657	0.000635149	0	0.000114857	0		Fun_asv674	0	0	0	0	0	4.02e-05	0	0	0	0	0	0	0	0	0	0
Bac_asv675	0	0	0	0	0	0.000185446	0.0013919	0.000986964	0	0	0	0	0	0	0	0		Fun_asv675	0	0	0	0	0	1.72e-05	2.33e-05	0	0	0	0	0	0	0	0	0
Bac_asv676	0	0	0	0	0	0	0.00111352	0.00082247	0	0	0	0	0.000386612	0	0	0		Fun_asv676	0	0	0	0	0	1.15e-05	2.92e-05	0	0	0	0	0	0	0	0	0
Bac_asv677	0	0	0	0	0	0.000667606	0.000890819	0.00082247	0	0	0	0	0.000331382	0	0	0		Fun_asv677	0	0	0	0	0	0	4.08e-05	0	0	0	0	0	0	0	0	0
Bac_asv678	0	0	0	0	0	0.000333803	0.000668114	0.00115146	0	0	0	0	0	0	0	0.000550495		Fun_asv678	0	0	0	0	0	0	4.08e-05	0	0	0	0	0	0	0	0	0
Bac_asv679	0	0	0	0	0	0	0	0	0	0	0	0	0	0	0.00114857	0		Fun_asv679	0	0	0	0	0	0	4.08e-05	0	0	0	0	0	0	0	0	0
Bac_asv680	0	0	0	0	0.000924799	0.00048216	0	0	0	0	0	0	0.000193306	0	0.00160799	0.00050045		Fun_asv680	0	0	0	0	0	0	0	0	0	0	0	0	0	8.15e-05	0	0
Bac_asv681	0.000446617	0	0	0	0	0	0.000612438	0.000370111	0	0	0	0	0.000358997	0	0	0		Fun_asv681	0	0	0	0	0	0	0	0	0	0	0	0	0	8.15e-05	0	0
Bac_asv682	0.000446617	0.000552361	0	0.000180558	0	0	0	0	0	0	0	0	0	0	0	0		Fun_asv682	0	0	0	0	0	0	0	0	0	0	0	0	0	8.15e-05	0	0
Bac_asv683	0.000399605	0.000617344	0	0	0	0	0	0	0	0	0	0	0	0	0	0		Fun_asv683	0	0	0	0	0	0	0	0	0	0	0	0	6.11e-05	0	4.91e-05	0.000111206
Bac_asv684	0	0.000617344	0	0	0	0	0	0	0	0	0	0	0	0	0	0		Fun_asv684	0	0	0	0	0	0	0	0	0	0	0	0	0	0	0	0.000111206
Bac_asv685	0	0.000617344	0	0	0	0	0	0	0	0	0	0	0	0	0	0		Fun_asv685	0	0	0	7.25e-05	0	0	0	0	0	0	0	0	0	0	0	0
Bac_asv686	0	0	0.000367512	0.000613896	0	0	0	0	0	0	0	0	0	0	0	0		Fun_asv686	0	0	0	2.42e-05	0	0	0	0	5.67e-05	0	0	0	0	0	0	0
Bac_asv687	0	0	0.000270798	0.000686119	0	0	0	0	0	0	0	0	0	0	0	0		Fun_asv687	0	0	0	0	0	0	0	0	0	6.7e-05	0	0	0	0	0	0
Bac_asv688	0	0	0	0	0	0	0	0	0	0.000212525	0	0.00114025	0	0	0	0		Fun_asv688	0	0	0	0	0	3.44e-05	0	0	0	0	0	0	0	0	0	0
Bac_asv689	0	0	0	0	0.000389389	0.00048216	0	0	0	0	0	0	0.000524688	0	0	0		Fun_asv689	0	0	0	0	0	3.44e-05	0	0	0	0	0	0	0	0	0	0
Bac_asv690	0	0	0	0	0.00053541	0	0	0.000246741	0	0	0	0	0.000773224	0	0	5e-05		Fun_asv690	0	0	0	0	0	3.44e-05	0	0	0	0	0	0	0	0	0	0
Bac_asv691	0	0	0	0	0.000924799	0.00048216	0	0.000493482	0	0	0	0	0	0	0	0		Fun_asv691	0	0	0	0	0	3.44e-05	0	0	0	0	0	0	0	0	0	0
Bac_asv692	0	0	0	0	0.000924799	0.000370892	0.000222705	0	0	0	0	0	0.000469458	0	0	0.00040036		Fun_asv692	0	0	0	0	0	0	3.5e-05	0	0	0	0	0	0	0	0	0
Bac_asv693	0	0	0	0	0.000827452	0.000704695	0	0	0	0	0	0	0	0	0.000401999	0.00060054		Fun_asv693	0	0	0	0	0	0	1.17e-05	4.41e-05	0	0	0	0	0	0	0	0
Bac_asv694	0	0	0	0	0	0	0.00105785	0	0	0	0	0	0	0	0	0		Fun_asv694	0	0	0	0	0	0	2.92e-05	6.61e-05	0	0	0	0	0	0	0	0
Bac_asv695	0	0	0	0	0	0	0	0	0	0	0	0	0	0	0.00109114	0		Fun_asv695	0	0	0	0	0	0	0	0	0	0	0	0	6.11e-05	0	0	0
Bac_asv696	0.000423111	0	0	0	0	0	0	0	0	0	0	0	0	0	0	0		Fun_asv696	0	0	0	0	0	0	0	0	0	0	0	0	6.11e-05	0	0	0
Bac_asv697	0.000423111	0.000259934	0.000251456	0.000397227	0	0	0	0	0	0.000850099	0	0.00114025	0	0	0	0		Fun_asv697	0	0	0	0	0	0	0	0	0	0	0	0	0	6.99e-05	0	0
Bac_asv698	0	0.000194951	0	0	0	0	0	0	0	0	0.000948517	0.000712657	0	0	0	0		Fun_asv698	0	0	0	0	0	0	0	0	0	0	0	0	0	6.99e-05	0	0
Bac_asv699	0	0	0	0	0	0	0	0	0	0	0	0	0.000497073	0	0	0		Fun_asv699	0	0	0	0	0	0	0	0	0	0	0	0	0	6.99e-05	0	0
Bac_asv700	0	0	0	0	0.000681431	0.000556339	0	0	0	0	0	0	0.000497073	0	0.000574284	0		Fun_asv700	4.99e-05	0	0	0	0	0	0	0	0	0	0	0	0	0	0	0
Bac_asv701	0	0	0	0	0	0	0.000890819	0.000328988	0	0	0	0	0.000497073	0	0.000401999	0		Fun_asv701	0	6.1e-05	0	0	0	0	0	0	0	0	0	0	0	0	0	0
Bac_asv702	0	0	0	0	0	0	0	0	0	0	0	0	0.000497073	0	0	0		Fun_asv702	0	6.1e-05	0	0	0	0	0	0	0	0	0	0	0	0	0	0
Bac_asv703	0	0	0	0	0	0	0	0	0	0	0	0	0.000497073	0	0	0		Fun_asv703	0	0	6.9e-05	0	0	0	0	0	0	0	0	0	0	0	0	0
Bac_asv704	0	0	0	0	0.000924799	0.000593428	0	0	0	0	0	0	0.00115984	0	0	0		Fun_asv704	0	0	0	0	0	0	0	0	0	5.59e-05	0	0	0	0	0	0
Bac_asv705	0	0	0	0	0.000194695	0.00100141	0	0	0	0	0	0	0.000497073	0	0	0		Fun_asv705	0	0	0	0	0	0	0	0	0	5.59e-05	0	0	0	0	0	0
Bac_asv706	0	0	0	0	0	0	0	0	0	0	0	0	0	0.000787988	0	0		Fun_asv706	0	0	0	0	0	0	0	0	0	0	6.35e-05	0	0	0	0	0
Bac_asv707	0	0	0	0	0	0	0	0	0	0	0	0	0.000276152	0.000787988	0	0		Fun_asv707	0	0	0	0	0	0	0	0	1.89e-05	0	0	5.96e-05	0	0	0	0
Bac_asv708	0	0	0	0	0	0	0	0	0	0	0	0	0	0.000787988	0	0		Fun_asv708	0	0	0	0	5.47e-05	0	0	0	0	0	0	0	0	0	0	0
Bac_asv709	0	0	0	0	0.000876126	0.000519249	0.00111352	0.000699099	0	0	0	0	0.000662764	0	0	0		Fun_asv709	0	0	0	0	5.47e-05	0	0	0	0	0	0	0	0	0	0	0
Bac_asv710	0	0	0	0	0.000876126	0.000407982	0	0	0	0	0	0	0	0	0	0		Fun_asv710	0	0	0	0	0	2.87e-05	0	0	0	0	0	0	0	0	0	0
Bac_asv711	0	0	0	0	0	0.000667606	0	0	0	0	0	0	0	0	0	0.000650586		Fun_asv711	0	0	0	0	0	2.87e-05	0	0	0	0	0	0	0	0	0	0
Bac_asv712	0	0	0	0	0.00053541	0.000667606	0	0	0	0	0	0	0	0	0	0		Fun_asv712	0	0	0	0	0	2.87e-05	0	0	0	0	0	0	0	0	0	0
Bac_asv713	0	0	0	0	0.000827452	0	0.000501086	0	0	0	0	0	0.000414227	0	0	0.000900811		Fun_asv713	0	0	0	0	0	0	2.92e-05	0	0	0	0	0	0	0	0	0
Bac_asv714	0	0	0	0	0	0	0	0	0	0	0	0	0.000220921	0	0.000861425	0.000900811		Fun_asv714	0	0	0	0	0	0	2.92e-05	0	0	0	0	0	0	0	0	0
Bac_asv715	0.000399605	0	0	0	0	0	0	0	0	0	0	0	0	0	0	0		Fun_asv715	3e-05	0	0	0	0	0	2.92e-05	4.41e-05	0	0	0	0	0	0	0	0
Bac_asv716	0.000399605	0.00035741	7.74e-05	0	0	0	0	0	0	0	0	0	0	0	0	0		Fun_asv716	0	0	0	0	0	0	0	5.51e-05	0	0	0	0	0	0	0	0
Bac_asv717	0	0.000552361	0	0	0	0	0	0	0	0	0	0	0	0	0	0		Fun_asv717	0	0	0	0	0	0	0	5.51e-05	0	0	0	0	0	0	0	0
Bac_asv718	0.000329087	0.000227443	0.000328826	0.000325004	0	0	0	0	0	0	0	0	0	0	0	0		Fun_asv718	0	0	0	0	0	0	0	5.51e-05	0	0	0	0	0	0	0	0
Bac_asv719	0	0	0.000328826	0	0	0	0	0	0	0	0	0	0.000248536	0.00030644	0	0		Fun_asv719	0	0	0	0	0	0	1.17e-05	3.31e-05	0	0	0	0	0	0	0	3.18e-05
Bac_asv720	0	0	0	0.000613896	0	0	0	0	0	0	0	0	8.28e-05	0.00030644	0	0		Fun_asv720	0	0	0	0	0	0	0	0	0	0	0	0	5.09e-05	0	0	0
Bac_asv721	0	0	0	0	0	0.000333803	0	0	0	0	0	0	0.000469458	0	0	0		Fun_asv721	0	0	0	0	0	0	0	0	0	0	0	0	0	5.82e-05	0	0
Bac_asv722	0	0	0	0	0	0	0.000779467	0.000411235	0	0	0	0	0.000469458	0	0	0		Fun_asv722	0	0	0	0	0	0	0	0	0	0	0	0	0	3.49e-05	1.96e-05	0
Bac_asv723	0	0	0	0	0.000730105	0	0	0.000370111	0	0	0	0	0.000635149	0	0.000746569	0.00040036		Fun_asv723	0	0	0	0	0	0	0	0	0	0	0	0	0	0	4.91e-05	0
Bac_asv724	0	0	0	0	0	0	0	0	0	0	0	0	0.000248536	0.00131331	0	0		Fun_asv724	0	0	0	0	0	0	0	0	0	0	0	0	0	0	4.91e-05	0
Bac_asv725	0	0	0	0	0.000438063	0	0	0	0	0	0	0	0.000414227	0.00074421	0	0		Fun_asv725	3.99e-05	0	0	0	0	0	0	0	0	0	0	0	0	0	0	0
Bac_asv726	0	0	0	0	0.00111949	0.000890142	0.000389733	0.000370111	0	0	0	0	0.000441842	0	0	0		Fun_asv726	0	0	0	0	0	0	0	0	3.78e-05	0	0	0	0	0	0	0
Bac_asv727	0	0	0	0	0.000827452	0	0	0	0	0	0	0	0	0	0	0		Fun_asv727	0	0	0	0	0	0	0	0	0	4.47e-05	0	0	0	0	0	0
Bac_asv728	0	0	0	0	0	0.000630517	0	0.000699099	0	0	0	0	0	0	0.000401999	0.00040036		Fun_asv728	0	0	0	0	0	0	0	0	0	4.47e-05	0	0	0	0	0	0
Bac_asv729	0	0	0	0	0	0	0.000946495	0	0	0	0	0	0	0	0	0		Fun_asv729	0	0	0	0	0	0	0	0	0	0	5.08e-05	0	0	0	0	0
Bac_asv730	0	0	0	0	0.000584084	0	0.000946495	0.000616852	0	0	0	0	0	0	0	0		Fun_asv730	0	0	0	0	0	0	0	0	0	0	5.08e-05	0	0	0	0	0
Bac_asv731	0	0	0	0	0	0	0.000946495	0	0	0	0	0	0	0	0.000976282	0.000650586		Fun_asv731	0	0	0	0	0	0	0	0	0	0	5.08e-05	0	0	0	0	0
Bac_asv732	0	0	0	0	0	0	0.000946495	0	0	0	0	0	0	0	0	0.00010009		Fun_asv732	0	0	0	0	0	0	0	0	0	0	0	4.77e-05	0	0	0	0
Bac_asv733	0	0	0	0	0	0	0.000334057	0.000699099	0	0	0	0	0	0	0	0		Fun_asv733	0	0	0	0	4.38e-05	0	0	0	0	0	0	0	0	0	0	0
Bac_asv734	0.000376099	0.000292426	0.000154742	0	0	0	0	0	0	0	0.000526954	0	0	0	0	0		Fun_asv734	0	0	0	0	4.38e-05	0	0	0	0	0	0	0	0	0	0	0
Bac_asv735	0.000211556	0	0.000309484	0.000397227	0.00053541	0	0	0	0	0	0	0.000641391	0.000138076	0	0	0		Fun_asv735	0	0	0	0	0	2.29e-05	0	0	0	0	0	0	0	0	0	0
Bac_asv736	0	0	0.000367512	0.000830565	0	0	0	0	0.000645816	0	0.000474258	0	0	0	0	0		Fun_asv736	0	0	0	0	0	2.29e-05	0	0	0	0	0	0	0	0	0	0
Bac_asv737	0	0	0.000174085	0	0	0	0	0	0.00101485	0	0.000843126	0	0	0	0	0		Fun_asv737	0	0	0	0	0	2.29e-05	0	0	0	0	0	0	0	0	0	0
Bac_asv738	0.000235062	0.000422393	0	0	0	0	0	0	0.000553557	0.000495891	0.000526954	0.00156785	0	0	0	0		Fun_asv738	0	0	0	0	0	2.29e-05	0	0	0	0	0	0	0	0	0	0
Bac_asv739	0	0	0	0	0.000632757	0	0	0.000246741	0	0	0	0	0.000441842	0	0	0		Fun_asv739	0	0	0	0	0	2.29e-05	0	0	0	0	0	0	0	0	0	0
Bac_asv740	0.000188049	0.000292426	0	0	0.000292042	0	0	0	0	0	0	0	0.000662764	0.00030644	0	0		Fun_asv740	0	0	0	0	0	1.15e-05	1.17e-05	0	0	0	0	0	0	0	0	0
Bac_asv741	4.7e-05	0	0	0	0.000486736	0.000148357	0.00072379	0.00082247	0	0	0	0	0.00110461	0	0	0		Fun_asv741	0	0	0	0	0	0	2.33e-05	0	0	0	0	0	0	0	0	0
Bac_asv742	0	0	0	0	0.000438063	0.000148357	0	0	0	0	0	0	0.000441842	0	0.000459427	0.00030027		Fun_asv742	0	0	0	0	0	0	2.33e-05	0	0	0	0	0	0	0	0	0
Bac_asv743	0	0	0	0	0	0.000407982	0	0	0	0	0	0	0.000441842	0	0	0		Fun_asv743	0	0	0	0	0	0	2.33e-05	0	0	0	0	0	0	0	0	0
Bac_asv744	0	0	0	0	0.000438063	3.71e-05	0.000334057	0.000657976	0	0	0	0.000142531	0.000441842	0	0	0		Fun_asv744	0	0	0	0	0	0	0	0	0	0	0	0	4.08e-05	0	0	0
Bac_asv745	0	0	0	0	0	0	0	0.000534605	0	0	0	0	0.000441842	0	0	0		Fun_asv745	0	0	0	0	0	0	0	0	0	0	0	0	4.08e-05	0	0	0
Bac_asv746	0	0	0	0	0	0	0	0	0	0	0	0	0.000441842	0	0.000287142	0		Fun_asv746	0	0	0	0	0	0	0	0	0	0	0	0	4.08e-05	0	0	0
Bac_asv747	0	0	0	0	0	0	0	0	0	0	0	0	0	0.000700433	0	0		Fun_asv747	0	0	0	0	0	0	0	0	0	0	0	0	0	4.66e-05	0	0
Bac_asv748	0	0	0	0	0	0	0	0	0	0	0	0	0	0.000700433	0	0		Fun_asv748	0	0	0	0	0	0	0	0	0	0	0	0	0	4.66e-05	0	0
Bac_asv749	0	0	0	0	0	0	0	0	0	0	0	0	0	0.000700433	0	0		Fun_asv749	0	0	0	0	0	0	0	0	0	0	0	0	0	0	3.93e-05	0
Bac_asv750	0	0	0	0	0	0.000593428	0	0	0	0	0	0	0	0	0	0		Fun_asv750	0	0	0	0	0	0	0	0	0	0	0	0	0	0	3.93e-05	0
Bac_asv751	0	0	0	0	0.000340716	0	0	0.000657976	0	0	0	0	0.000386612	0	0	0		Fun_asv751	0	0	0	0	0	0	0	0	0	0	0	0	0	0	3.93e-05	0
Bac_asv752	0	0	0	0	0	0.000407982	0	0.000657976	0	0	0	0	0	0	0	0.000150135		Fun_asv752	0	0	0	0	0	0	0	0	0	0	0	0	0	0	0	6.35e-05
Bac_asv753	0	0	0	0	0	0	0	0	0	0	0	0	0	0	0.000918854	0		Fun_asv753	0	0	0	0	0	0	0	0	0	0	0	0	0	0	0	6.35e-05
Bac_asv754	0	0	0	0	0	0	0	0	0	0	0	0	0	0	0	0.000800721		Fun_asv754	0	0	0	0	0	0	0	0	0	0	0	0	0	0	0	6.35e-05
Bac_asv755	0	0	0	0	0	0	0	0	0	0	0	0	0	0	0.000516855	0.000800721		Fun_asv755	0	0	0	0	0	0	0	0	0	0	0	0	0	0	0	6.35e-05
Bac_asv756	0	0	0	0	0.000292042	0.000185446	0.000389733	0.000493482	0	0	0	0	0	0.000437771	0	0.000950856		Fun_asv756	3e-05	0	0	0	0	0	0	0	0	0	0	0	0	0	0	0
Bac_asv757	0	0	0.000290141	0	0	0	0	0	0	0	0	0	0	0	0	0		Fun_asv757	0	0	0	3.63e-05	0	0	0	0	0	0	0	0	0	0	0	0
Bac_asv758	0.000211556	0	0.000290141	0	0	0	0	0	0	0	0	0	0	0.000525325	0	0		Fun_asv758	0	0	0	3.63e-05	3.28e-05	0	0	0	0	0	0	0	0	0	0	0
Bac_asv759	0.000235062	0.000259934	0.000290141	0.000325004	0	0	0	0	0	0.000354208	0.000737735	0	0	0	0	0		Fun_asv759	0	0	0	0	0	0	0	0	2.83e-05	0	0	0	0	0	0	0
Bac_asv760	0	0	0	0	0	0	0	0	0.00138389	0	0	0.000712657	0	0	0	0		Fun_asv760	2e-05	0	0	0	0	0	0	0	0	3.35e-05	0	0	2.04e-05	0	0	0
Bac_asv761	0	0	0	0	0	0	0	0.000575729	0	0	0	0	0.000414227	0.00030644	0	0		Fun_asv761	0	0	0	0	0	0	0	0	0	3.35e-05	0	0	0	0	0	0
Bac_asv762	0	0	0	0	0.00116817	0.000556339	0	0.000246741	0	0	0	0	0.000414227	0	0	0.000700631		Fun_asv762	0	0	0	0	0	0	0	0	0	3.35e-05	0	0	0	0	0	0
Bac_asv763	0	0	0	0	0	0	0.000445409	0	0	0	0	0	0.000579918	0	0	0.00060054		Fun_asv763	0	0	0	0	0	0	0	0	0	0	3.81e-05	0	0	0	0	0
Bac_asv764	0	0	0	0	0	0	0	0	0	0	0	0	0.000414227	0	0	0		Fun_asv764	0	0	0	0	0	0	0	0	0	0	0	3.58e-05	0	0	0	0
Bac_asv765	0	0	0	0	0.000730105	0.000296714	0.000334057	0.000205617	0	0	0	0	0.000414227	0	0	0		Fun_asv765	0	0	0	0	3.28e-05	0	0	0	0	0	0	0	0	0	0	0
Bac_asv766	0	0	0	0	0	0	0	0	0	0	0	0	0.000414227	0	0.000746569	0		Fun_asv766	0	0	0	0	0	1.72e-05	0	0	0	0	0	0	0	0	0	0
Bac_asv767	0	0	0	0	0	0	0	0	0	0	0	0	0	0.000656656	0	0		Fun_asv767	0	0	0	0	0	0	1.75e-05	0	0	0	0	0	0	0	0	0
Bac_asv768	0	0	0	0	0	0	0	0	0	0	0	0	0	0.000656656	0	0		Fun_asv768	0	0	0	0	0	0	1.75e-05	0	0	0	0	0	0	0	0	0
Bac_asv769	0	0	0.000116056	0.000361115	0.000730105	0	0	0	0	0.000283366	0	0	0	0	0	0		Fun_asv769	0	0	0	0	0	0	0	3.31e-05	0	0	0	0	0	0	0	0
Bac_asv770	0	0	0	0	0.000730105	0.000778874	0	0	0	0	0	0	0.000276152	0	0	0		Fun_asv770	0	0	0	0	0	0	0	0	0	0	0	0	3.06e-05	0	0	0
Bac_asv771	0	0	0	0	0	0.000556339	0	0	0	0	0	0	0	0	0	0		Fun_asv771	0	0	0	0	0	0	0	0	0	0	0	0	3.06e-05	0	0	0
Bac_asv772	0	0	0	0	0	0.000556339	0	0	0	0	0	0	0	0	0	0		Fun_asv772	0	0	0	0	0	0	0	0	0	0	0	0	0	3.49e-05	0	0
Bac_asv773	0	0	3.87e-05	0	0	0	0.000835143	0.000616852	0	0	0	0	0.000303767	0	0	0		Fun_asv773	0	0	0	0	0	0	0	0	0	0	0	0	0	3.49e-05	0	0
Bac_asv774	0	0	0	0	0.000243368	0	0.000835143	0.000575729	0	0	0	0	0	0	0	0		Fun_asv774	0	0	0	0	0	0	0	0	0	0	0	0	0	3.49e-05	0	0
Bac_asv775	0	0	0	0	0	0.000111268	0.000612438	0.000616852	0	0	0	0	0	0	0	0		Fun_asv775	0	0	0	0	0	0	0	0	0	0	0	0	0	0	2.95e-05	0
Bac_asv776	0.000188049	0	0	0	0	0	0	0.000616852	0	0	0	0	0	0	0	0		Fun_asv776	0	0	0	0	0	0	0	0	0	0	0	0	0	0	2.95e-05	0
Bac_asv777	0	0	0	0	0	0	0	0.000616852	0	0	0	0	0	0	0	0		Fun_asv777	0	2.44e-05	0	0	0	0	0	0	0	0	0	0	0	0	0	0
Bac_asv778	0	0	0	0	0	7.42e-05	0	0.000164494	0	0	0	0	0.000552303	0	0.000861425	0		Fun_asv778	0	2.44e-05	0	0	0	0	0	0	0	0	0	0	0	0	0	0
Bac_asv779	0	0	0	0	0	0.000407982	0	0	0	0	0	0	0	0	0.000861425	0.00060054		Fun_asv779	0	2.44e-05	0	0	0	0	0	0	0	0	0	0	0	0	0	0
Bac_asv780	0	0	0	0	0	0.000407982	0	0	0	0	0	0	0	0	0	0.000750676		Fun_asv780	0	0	0	0	0	0	0	0	0	0	0	2.38e-05	0	0	0	0
Bac_asv781	0	0	0	0	0	0	0	0	0	0	0	0	0	0	0.000287142	0.000750676		Fun_asv781	0	0	0	0	0	0	0	0	0	0	0	2.38e-05	0	0	0	0
Bac_asv782	0	0	0	0	0	0	0	0	0	0	0	0	0	0	0	0.000750676		Fun_asv782	0	0	0	0	2.19e-05	0	0	0	0	0	0	0	0	0	0	0
Bac_asv783	0.000211556	0.000454885	0	0	0	0.000148357	0	0.000575729	0	0	0	0	0	0	0	0		Fun_asv783	0	0	0	0	0	1.15e-05	0	0	0	0	0	0	0	0	0	0
Bac_asv784	0.000235062	0.000454885	0	0	0	0	0	0	0.000461297	0	0	0	0	0	0	0		Fun_asv784	0	0	0	0	0	0	1.17e-05	0	0	0	0	0	0	0	0	0
Bac_asv785	0.000188049	0.000227443	0	0.000505561	0	0	0	0	0	0.00042505	0	0	0	0	0	0		Fun_asv785	0	0	0	0	0	0	1.17e-05	0	0	0	0	0	0	0	0	0
Bac_asv786	0	0.000259934	0	0	0	0	0	0	0	0	0.000737735	0	0	0	0	0		Fun_asv786	0	0	0	0	0	0	0	0	0	0	0	0	2.04e-05	0	0	0
Bac_asv787	0	0	0	0	0	0	0	0	0	0	0	0.000997719	0	0	0	0		Fun_asv787	0	0	0	0	0	0	0	0	0	0	0	0	0	2.33e-05	0	0
Bac_asv788	7.05e-05	0.000162459	0	0.000288892	0	0	0	0	0	0	0.000474258	0.000997719	0	0	0	0		Fun_asv788	0	0	0	0	0	0	0	0	0	0	0	0	0	0	0	3.18e-05
Bac_asv789	0	0	0	0	0.000438063	0.000445071	0.000556762	0	0	0	0	0	0.000386612	0.000437771	0	0		Fun_asv789	0	0	0	0	0	0	0	0	0	0	0	0	0	0	0	3.18e-05
Bac_asv790	0	0	0	0	0.000243368	0.000667606	0.000389733	0.000164494	0	0	0	0	0.000552303	0	0	0		Fun_asv790	0	0	0	0	0	0	0	0	0	0	0	0	0	0	0	3.18e-05
Bac_asv791	0	0	0	0	0	0	0	0.000452358	0	0	0	0	0.000386612	0	0	0		Fun_asv791	0	0	0	0	0	0	0	0	0	0	0	0	0	0	0	3.18e-05
Bac_asv792	0.000329087	0.000844787	0	0	0.000340716	0	0	0	0	0	0	0	0.000386612	0	0	0
Bac_asv793	0	0	0	0	0	0	0	0	0	0	0	0	0	0.000612879	0	0
Bac_asv794	0	0	0	0	0	0	0	0	0	0	0	0	0	0.000612879	0	0
Bac_asv795	0.000423111	0	0	0	0	0	0	0	0	0	0	0	0	0.000612879	0	0
Bac_asv796	0	0	0	0	0	0	0	0	0	0	0	0	0	0.000612879	0	0
Bac_asv797	0	0	0	0	0	0	0	0	0	0	0	0	0	0.000612879	0	0.000250225
Bac_asv798	0	0	0	0	0	0	0	0	0	0	0	0	0	0.000612879	0	0
Bac_asv799	0	0	0	0	0.000681431	0.000222535	0	0	0	0	0	0	0.000303767	0	0	0
Bac_asv800	0	0	0	0	0.00111949	0.000370892	0.000556762	0.00189168	0	0	0	0	0.000276152	0	0	0.000550495
Bac_asv801	0	0	0	0	0.000681431	0	0	0	0	0	0	0	0	0	0	0
Bac_asv802	0	0	0	0	0	0.000519249	0	0	0	0	0	0	0	0	0	0
Bac_asv803	0	0	0	0	0.000584084	0.000519249	0	0	0	0	0	0	0	0	0	0
Bac_asv804	0	0	0	0	0	0.000853052	0	0.000287864	0	0	0	0	0.000276152	0	0	0
Bac_asv805	0	0	0	0	0	0	0.000779467	0	0	0	0	0	0	0	0	0
Bac_asv806	0	0	0	0	0	0	0.000779467	0	0	0	0	0	0	0	0	0
Bac_asv807	0	0	0	0	0	0	0	0	0	0	0	0	0	0	0.000803997	0
Bac_asv808	0	0	0	0	0	0	0	0	0	0	0	0	0	0	0.000803997	0
Bac_asv809	0	0	0	0	0	0	0	0	0	0	0	0	0	0	0.000803997	0
Bac_asv810	0	0	0	0	0.000340716	0.000593428	0	0	0	0	0	0	0	0	0	0.000700631
Bac_asv811	0	0	0	0	0	0	0	0	0	0	0	0	0	0	0	0.000700631
Bac_asv812	0	9.75e-05	0	0	0.000340716	0	0	0.000452358	0	0	0	0.000356328	0	0	0	0.000700631
Bac_asv813	0	0	0	0	0.000438063	0	0	0	0	0	0	0	0	0	0	0.000700631
Bac_asv814	0.00030558	0	0	0	0	0	0	0	0	0	0	0	0	0.000437771	0	0
Bac_asv815	0	0.000422393	0	0	0	0	0	0	0	0	0	0	0	0	0	0
Bac_asv816	0	0	0.000251456	0.000252781	0	0	0	0	0	0	0	0	0	0	0	0
Bac_asv817	0	0	0	0	0.000486736	0.000407982	0	0.000370111	0	0	0	0	0.000358997	0	0	0
Bac_asv818	0	0	0	0	0	0	0	0	0	0	0	0	0.000358997	0	0	0
Bac_asv819	0	0	0	0	0.000486736	0.000259625	0	0	0	0	0	0	0.000358997	0	0	0
Bac_asv820	0	0	0	0	0	0	0	0	0	0	0	0	0.000358997	0	0	0
Bac_asv821	0	0	0	0	0	0.000296714	0	0	0	0	0	0	0.000662764	0	0	0
Bac_asv822	0	0	0	0	0	0	0	0	0	0	0	0	0.000635149	0.000481548	0	0
Bac_asv823	0	0	0	0	0	0.00048216	0.000278381	0.000452358	0	0	0	0	0.000358997	0	0	0
Bac_asv824	0	0	0	0	0	0	0	0	0	0	0	0	0.000414227	0	0	0
Bac_asv825	0	0	0	0	0	0	0	0	0	0	0	0	0	0.000569102	0	0
Bac_asv826	0	0	0	0	0.000632757	0.000333803	0	0	0	0	0	0	0.000220921	0	0	0
Bac_asv827	0	0	0	0	0.000146021	0.00048216	0	0	0	0	0	0	0.000110461	0	0	0
Bac_asv828	0	0	0	0	0.000584084	0.00048216	0	0.000411235	0	0	0	0	0	0	0	0
Bac_asv829	0	0	0	0	0.000389389	0.000815963	0	0.000493482	0	0	0	0	0.000414227	0	0	0
Bac_asv830	0	0	0	0	0.00053541	0.00048216	0	0	0	0	0	0	0.000303767	0	0	0
Bac_asv831	0	0	0	0	0	0	0.00072379	0	0	0	0	0	0	0	0	0
Bac_asv832	0	0	0	0	0	0	0	0	0	0	0	0	0	0	0.00126342	0
Bac_asv833	0	0	0	0	0	0	0	0	0.000645816	0	0	0	0.000165691	0.000612879	0.000746569	0.00050045
Bac_asv834	9.4e-05	0	0	0	0	0	0	0	0	0	0	0	0	0	0	0.000650586
Bac_asv835	0.000282074	0	0	0	0	0	0	0	0	0	0	0	0	0	0	0
Bac_asv836	0.000188049	0.000389902	0.000174085	0.000325004	0	0	0	0	0	0	0	0	0	0	0	0
Bac_asv837	0	0	0	0	0	0	0	0	0	0.000850099	0	0	0	0	0	0
Bac_asv838	0.000258568	0	0	0	0	0	0	0	0	0	0	0.000855188	0	0	0	0
Bac_asv839	0	0	0	0	0	0	0	0	0	0	0	0.000855188	0	0	0	0
Bac_asv840	0	0	0	0	0	0	0	0	0	0	0.000316172	0.000855188	0.000193306	0	0	0
Bac_asv841	0	0	0	0	0	0.000259625	0	0	0	0	0	0	0.000331382	0	0	0
Bac_asv842	0	0	0	0	0	0	0.000389733	0.000246741	0	0	0	0	0.000331382	0	0	0
Bac_asv843	0	0	0	0	0.00053541	0.000222535	0.000445409	0.000328988	0	0	0	0	0.000331382	0.000131331	0	0
Bac_asv844	0	0	0	0	0	0	0	0	0	0	0	0	0.000331382	0	0	0
Bac_asv845	0	0	0	0	0	0	0	0	0	0	0	0	0.000331382	0	0	0
Bac_asv846	0	0	0	0	0	0	0	0	0	0	0	0	0.000331382	0.000481548	0	0
Bac_asv847	0	0	0	0	0	0.000259625	0	0	0	0	0	0	0.000331382	0	0	0
Bac_asv848	0	0	0	0	0	0	0	0	0	0	0	0	0.000331382	0	0	0
Bac_asv849	0	0	0	0	0.000243368	0.000148357	0	0.000246741	0	0	0	0	0.000331382	0	0	0
Bac_asv850	0	0	0	0	0	0	0	0	0	0	0	0	0.000331382	0	0	0.000350315
Bac_asv851	0	0	0	0	0	0	0	0	0	0	0	0	0	0.000525325	0	0
Bac_asv852	0	0	0	0	0	0	0.000334057	0.000328988	0	0	0	0	0	0.000525325	0	0.00030027
Bac_asv853	0	0	0	0	0.000584084	0	0	0	0	0	0	0	0	0	0	0
Bac_asv854	0	6.5e-05	0	0	0.000584084	0	0	0	0	0	0	0	0	0	0	0
Bac_asv855	0	0	0	0	0	0.000445071	0	0	0	0	0	0	0.000303767	0	0	0
Bac_asv856	0	0	0	0	0	0.000445071	0	0.000287864	0	0	0	0	0.000110461	0	0	0
Bac_asv857	0	0	0	0	0	0.000445071	0	0	0	0	0	0	0.000276152	0	0	0
Bac_asv858	0	0	0	0	0	0.000445071	0	0	0	0	0	0	0	0	0	0
Bac_asv859	0	0	0	0	0	0.000185446	0.000668114	0.000370111	0	0	0	0	0.000303767	0	0	0
Bac_asv860	0	0	0	0	0	0	0.000668114	0.000328988	0	0	0	0	0	0	0	0
Bac_asv861	0	0	0	0	0	0	0.000668114	0.000411235	0	0	0	0	0	0	0	0
Bac_asv862	0	0	0	0	0	0	0	0.000493482	0	0	0	0	0	0	0	0
Bac_asv863	0	0	0	0	0	0	0	0.000493482	0	0	0	0	0	0	0	0
Bac_asv864	0	0	0	0	0	0	0	0.000493482	0	0	0	0	0.000386612	0	0	0
Bac_asv865	0	0	0	0	0.000730105	0.000185446	0.000501086	0.000904717	0	0	0	0	0.000276152	0	0.000516855	0.000900811
Bac_asv866	0	0	0	0	0	0	0	0	0	0	0	0	0	0	0.00068914	0
Bac_asv867	0	0	0	0	0	0	0	0	0	0	0	0	0	0	0.00068914	0
Bac_asv868	0	0	0	0	0	0	0	0	0	0	0	0	0	0	0.000861425	0.000250225
Bac_asv869	0	0	0	0	0	0	0	0	0	0	0	0	0	0	0	0.00060054
Bac_asv870	0	0	0	0	0	0.000259625	0	0	0	0	0	0	0.000110461	0	0	0.00060054
Bac_asv871	0	0	0	0	0	0	0	0	0	0	0	0	0	0	0	0.00060054
Bac_asv872	0.000258568	0	0	0	0	0	0	0	0	0	0	0	0	0	0	0
Bac_asv873	0.000258568	0.000162459	0.000135399	0	0	0	0	0	0	0	0	0	0	0	0	0
Bac_asv874	0.000258568	0	0	0	0	0	0	0	0	0	0	0	0	0	0	0
Bac_asv875	0.000188049	0.00035741	0	0	0	0	0.000501086	0	0	0	0	0	0	0.000262663	0	0
Bac_asv876	0	0	0	0	0	0	0	0	0	0	0.000579649	0	0	0	0	0
Bac_asv877	0	0	0	0	0	0	0	0	0.000922594	0	0	0.000783922	0	0	0	0
Bac_asv878	0	0	0	0	0	0.000222535	0.000222705	0	0	0	0	0	0.000303767	0	0	0
Bac_asv879	0	0	0	0	0	0	0	0.000164494	0	0	0	0	0.000303767	0	0	0
Bac_asv880	0	0	0	0	0	0	0	0	0	0	0	0	0.000303767	0	0	0
Bac_asv881	0	0	0	0	0	0	0	0	0	0	0	0	0.000303767	0	0	0
Bac_asv882	0	0	0	0	0.000389389	0	0	0	0	0	0	0	0.000469458	0	0	0
Bac_asv883	0	0	0	0	0	0.000185446	0	0	0	0	0	0	0.000303767	0	0	0
Bac_asv884	0	0	0	0	0	0	0	0	0	0	0	0	0.000303767	0	0	0
Bac_asv885	0	0	0	0	0	0	0	0.000164494	0	0	0	0	0.000303767	0	0	0
Bac_asv886	0	0	0	0	0	0	0	0	0	0	0	0	0.000303767	0	0	0
Bac_asv887	0	0	0	0	0	0	0	0	0	0	0	0	0.000303767	0	0	0
Bac_asv888	0	0	0	0	0	0.000148357	0	0.000164494	0	0	0	0	0	0.000481548	0	0
Bac_asv889	0	0	0	0	0	0	0	0	0	0	0	0	0	0.000481548	0	0.00040036
Bac_asv890	0	0	0	0	0.00053541	0	0	0	0	0	0	0	0	0	0	0
Bac_asv891	0	0	0	0	0	0.000407982	0	0	0	0	0	0	0.000276152	0	0	0
Bac_asv892	0	0	0	0	0	0	0.000612438	0	0	0	0	0	0	0	0	0
Bac_asv893	0	0	0	0	0	0	0	0.000452358	0	0	0	0	0	0	0	0
Bac_asv894	0	0	0	0	0	0	0	0.000452358	0	0	0	0	0	0	0	0
Bac_asv895	0	0	0	0	0	0	0	0	0	0	0	0	0	0	0.000631712	0
Bac_asv896	0	0	0	0	0	0	0	0	0	0	0	0	0	0	0	0.000550495
Bac_asv897	0	0	0	0	0	0	0	0	0	0	0	0	0	0	0	0.000550495
Bac_asv898	0.000235062	0.000194951	0.000116056	0	0	0	0	0	0	0	0	0	0	0	0	0
Bac_asv899	0.000235062	0	0	0	0	0	0	0	0	0	0	0	0	0	0	0
Bac_asv900	0	0	0	0.000361115	0	0	0	0	0	0	0	0	0	0	0	0
Bac_asv901	0	0	0	0	0	0	0	0	0	0.000708416	0	0	0	0	0	0
Bac_asv902	0	0	0	0	0	0	0	0	0	0	0	0	0.000276152	0	0	0
Bac_asv903	0	0	0	0	0.000438063	0	0	0	0	0	0	0	0.000276152	0	0	0
Bac_asv904	0	0	0	0	0.000243368	0	0	0	0	0	0	0	0.000276152	0	0	0
Bac_asv905	0	0	0	0	0	0	0	0	0	0	0	0	0.000276152	0	0	0
Bac_asv906	0	0	0	0	0	0.000296714	0	0	0	0	0	0	0.000276152	0	0	0
Bac_asv907	0	0	0	0	0	0	0	0	0	0	0	0	0.000497073	0	0	0
Bac_asv908	0	0	0	0	0	0	0	0	0	0	0	0	0.000276152	0	0	0
Bac_asv909	0	0	0	0	0	0	0	0	0	0	0	0	0.000276152	0	0	0
Bac_asv910	0	0	0	0	0	0	0	0	0	0	0	0	0	0.000437771	0	0
Bac_asv911	0	0	0	0	0	0	0	0	0	0	0	0	0	0.000437771	0	0
Bac_asv912	0	0	0	0	0.000486736	0.000111268	0	0	0	0	0	0	0	0	0	0
Bac_asv913	0	0	0	0	0.000486736	0	0	0	0	0	0	0	0.000193306	0	0	0
Bac_asv914	0	0	0	0	0.000486736	0	0	0	0	0	0	0	0	0	0	0
Bac_asv915	0	0	0	0	0.000486736	0	0	0	0	0	0	0	0	0	0	0
Bac_asv916	0	0	0	0	0	0.000370892	0	0	0	0	0	0	0	0	0	0
Bac_asv917	0	0	0	0	0	0.000370892	0	0	0	0	0	0	0.000248536	0	0	0
Bac_asv918	0	0	0	0	0	0.000370892	0	0	0	0	0	0	0	0	0	0
Bac_asv919	0	0	0	0	0	0	0.000556762	0	0	0	0	0	0	0	0	0
Bac_asv920	0	0	0	0	0	0.000185446	0.000556762	0	0	0	0	0	0	0	0	0
Bac_asv921	0.000141037	0.000259934	0	0	0.000292042	0	0.000890819	0.00082247	0	0	0	0	0	0	0	0
Bac_asv922	0	0	0	0	0	0	0	0.000411235	0	0	0	0	0	0	0	0
Bac_asv923	0	0	0	0	0	0	0	0.000411235	0	0	0	0	0	0	0	0
Bac_asv924	0	0	0	0	0	0	0	0.000411235	0	0	0	0	0	0	0	0
Bac_asv925	0	0	0	0	0	0	0.000445409	0.000411235	0	0	0	0	0	0	0	0
Bac_asv926	0	0	0	0	0	0	0	0.000411235	0	0	0	0	0	0	0	0
Bac_asv927	0	0	0	0	0.000438063	0.000185446	0	0.000411235	0	0	0	0	0	0.000393994	0	0
Bac_asv928	0	0	0	0	0	0	0	0	0	0	0	0	0	0	0.000574284	0
Bac_asv929	0	0	0	0	0	0	0	0	0	0	0	0	0	0	0.000574284	0
Bac_asv930	0	0	0	0	0	0	0	0	0	0	0	0	0	0	0.000574284	0
Bac_asv931	0	0	0	0	0	0	0	0	0	0	0	0	0	0	0.000574284	0
Bac_asv932	0.000211556	0	0	0	0	0	0	0	0	0	0	0	0	0	0	0
Bac_asv933	9.4e-05	0.000292426	0	0	0	0	0	0	0	0	0	0	0	0.000350217	0	0
Bac_asv934	0	0.000292426	0	0	0	0	0	0	0	0	0	0	0	0	0	0
Bac_asv935	0	0	0.000174085	0	0	0	0	0	0	0	0	0	0	0	0	0
Bac_asv936	0	0	0.000174085	0	0	0	0	0	0	0	0	0	0	0	0	0
Bac_asv937	0	0	0	0.000325004	0	0	0.000278381	0	0	0	0	0	0	0	0	0
Bac_asv938	0	0	0	0.000325004	0	0	0	0	0	0	0	7.13e-05	0	0	5.74e-05	0
Bac_asv939	0	0	0	0	0	0	0	0	0.000369038	0.000283366	5.27e-05	0	0	0	0	0
Bac_asv940	0	0	0	0	0	0	0	0	0	0	0	0	0.000248536	0	0	0
Bac_asv941	0	0	0	0	0.000243368	0.000259625	0.000445409	0	0	0	0	0	0.000248536	0	0	0
Bac_asv942	0	0	0	0	0	0	0	0	0	0	0	0	0.000248536	0	0	0
Bac_asv943	0	0	0	0	0	0	0	0	0	0	0	0	0.000248536	0	0	0
Bac_asv944	0	0	0	0	0	0	0	0	0	0	0	0	0.000248536	0	0	0
Bac_asv945	0	0	0	0	0	0.000333803	0.000445409	0	0	0	0	0	0.000303767	0	0.00034457	0.00030027
Bac_asv946	0	0	0	0	0	0	0.000111352	0	0	0	0	0	0.000248536	0	0	0
Bac_asv947	0	0	0	0	0	0	0	0	0	0	0	0	0.000248536	0	0	0.000350315
Bac_asv948	0	0	0	0	0	0	0	0	0	0	0	0	0.000248536	0	0	0
Bac_asv949	0	0	0	0	0.000438063	0	0	0	0	0	0	0	0.000165691	0	0	0
Bac_asv950	0	0	0	0	0.000438063	0	0	0	0	0	0	0	0.000220921	0	0	0
Bac_asv951	0	0	0	0	0.000438063	0	0	0	0	0	0	0	0	0	0	0
Bac_asv952	0	0	0	0	0	0.000333803	0	0	0	0	0	0	0	0	0	0
Bac_asv953	0	0	0	0	0.000292042	0.000333803	0	0	0	0	0	0	0	0	0	0
Bac_asv954	0	0	0	0	0.000438063	0	0.000501086	0.000287864	0	0	0	0	0	0	0	0
Bac_asv955	0	0	0	0	0	0	0.000501086	0	0	0	0	0	0	0	0	0
Bac_asv956	0	0	0	0	0.000243368	0.000259625	0.000668114	0	0	0	0	0	0.000193306	0	0	0
Bac_asv957	0	0	0	0	0	0	0.000501086	0	0	0	0	0	0	0	0	0
Bac_asv958	0	0	0	0	0	0	0.000501086	0	0	0	0	0	0	0	0	0.000150135
Bac_asv959	0	0	0	0	0	0	0	0.000370111	0	0	0	0	0	0	0	0
Bac_asv960	0	0	0	0	0	0	0	0.000370111	0	0	0	0	0	0	0	0
Bac_asv961	0	0	0	0	0	0	0	0.000370111	0	0	0	0	0	0	0	0
Bac_asv962	0	0	0	0	0	0	0	0	0	0	0	0	0	0	0.000516855	0
Bac_asv963	0	0	0	0	0	0	0	0	0	0	0	0	0	0	0.000516855	0
Bac_asv964	0	0	0	0	0	0	0	0	0	0	0	0	0	0	0	0.000450405
Bac_asv965	0.000188049	0	0	0	0	0	0	0	0	0	0	0	0	0	0	0
Bac_asv966	0.000117531	0	0.000290141	0	0	0	0	0	0	0	0.000421563	0	0	0	0	0
Bac_asv967	0	0	0.000154742	0	0	0	0	0	0	0	0	0	0	0	0	0
Bac_asv968	0	0	0	0	0	0.000111268	0	0	0.000738075	0	0	0	0	0	0	0
Bac_asv969	0.000141037	0	0.000116056	0	0	0	0	0	0.000738075	0.000566733	0.000421563	0	0	0	0	0
Bac_asv970	0	0	0	0	0	0	0	0	0	0	0	0.000570125	0	0	0	0
Bac_asv971	0	0	0	0	0	0	0	0	0	0	0	0.000570125	0	0	0	0
Bac_asv972	0	0	0	0	0	0	0	0	0	0	0	0	0.000220921	0	0	0
Bac_asv973	0	0	0	0	0	0	0	0	0	0	0	0	0.000220921	0	0	0
Bac_asv974	0	0	0	0	0	0	0	0	0	0	0	0	0.000220921	0	0	0
Bac_asv975	0	0	0	0	0	0	0	0	0	0	0	0	0.000220921	0	0	0
Bac_asv976	0	0	0	0.000144446	0	0	0	0	0	0	0	0	0.000220921	0	0	0
Bac_asv977	0	0	0	0	0	0	0	0	0	0	0	0	0.000220921	0	0	0
Bac_asv978	0	0	0	0	0	0	0	0	0	0	0	0	0.000220921	0	0	0
Bac_asv979	0	0	0	0	0	0	0	0	0	0	0	0	0	0.000350217	0	0
Bac_asv980	0	0	0	0	0	0	0	0	0	0	0	0	0	0.000350217	0	0
Bac_asv981	0	0	0	0	0.000681431	0	0	0	0	0	0	0	0	0	0	0
Bac_asv982	0	0	0	0	0.000389389	0	0	0	0	0	0	0	0.000138076	0.00030644	0	0
Bac_asv983	0	0	0	0	0	0.000296714	0.000278381	0.000328988	0	0	0	0	0	0	0	0
Bac_asv984	0	0	0	0	0	0.000296714	0	0	0	0	0	0	0	0	0	0
Bac_asv985	0	0	0	0	0	0.000222535	0.000111352	0.000328988	0	0	0	0	0	0	0	0
Bac_asv986	0	0	0	0	0	0	0	0.000328988	0	0	0	0	0	0	0	0
Bac_asv987	0	0	0	0	0	3.71e-05	0	0.000328988	0	0	0	0	0	0	0	0
Bac_asv988	0	0	0	0	0	0	0	0	0	0	0	0	0	0	0.000803997	0
Bac_asv989	0	0	0	0	0	0	0	0	0	0	0	0	0	0	0.000459427	0
Bac_asv990	0	0	0	0	0	0	0	0	0	0	0	0	0	0	0.000459427	0
Bac_asv991	0	0	0	0	0	0	0	0	0	0	0	0	0	0	0.00034457	0.00040036
Bac_asv992	0	0	0	0	0	0	0	0	0	0	0	0	0	0	0	0.00040036
Bac_asv993	0	0	0	0	0	0	0	0	0	0	0	0	0	0	0	0.00040036
Bac_asv994	0.000164543	0	0.000135399	0.000108335	0	0	0	0	0	0	0	0	0	0	0	0
Bac_asv995	0.000164543	0	0	0	0	0	0	0	0	0	0	0	0	0	0	0
Bac_asv996	0	0.000227443	0	0	0	0	0	0	0	0	0	0	0	0	0	0
Bac_asv997	0	0	0	0.000252781	0	0	0	0	0	0	0	0	0	0	0	0
Bac_asv998	0	0	0	0	0	0	0	0	0.000645816	0	0	0	0	0	0	0
Bac_asv999	0	0	0	0	0	0	0	0	0	0.000495891	0	0	0	0	0	0
Bac_asv1000	0	0	0	0	0	0.000185446	0	0	0	0	0	0	0.000193306	0	0	0
Bac_asv1001	0	0	0	0	0.000243368	0	0	0	0	0	0	0	0.000193306	0	0	0
Bac_asv1002	9.4e-05	0	0	0	0	0	0	0	0.000276778	0	0	0	0.000193306	0	0	0
Bac_asv1003	0	0	0	0	0	0	0	4.11e-05	0	0	0	0	0.000193306	0	0	0
Bac_asv1004	0	0	0	0	0.000292042	0	0	0	0	0	0	0	0.000193306	0	0	0
Bac_asv1005	0	0	0	0	0	0	0	0	0	0	0	0	0	0.00030644	0	0
Bac_asv1006	0	0	0	0	0	0	0	0	0	0	0	0	0	0.00030644	0	0
Bac_asv1007	0	0	0	0	0	0	0	0	0	0	0	0	0	0.00030644	0	0
Bac_asv1008	0	0	0	0	0	0	0	0	0	0	0	0	0	0.00030644	0	0
Bac_asv1009	0	0	0	0	0	0	0	0	0	0	0	0	0	0.00030644	0	0
Bac_asv1010	0	0	0	0	0.000340716	0	0	0	0	0	0	0	0	0	0	0
Bac_asv1011	0	0	0	0	0.000340716	0	0	0	0	0	0	0	0	0	0	0.000350315
Bac_asv1012	0	0	0	0	0.000340716	0	0	0	0	0	0	0	0	0	0	0
Bac_asv1013	0	0	0	0	0.000194695	0.000259625	0	0.00012337	0	0	0	0	0.000165691	0	0	0
Bac_asv1014	0	0	0	0	0	0.000259625	0	0	0	0	0	0	0	0	0	0
Bac_asv1015	0	0	0	0	0	7.42e-05	0.000389733	0	0	0	0	0	0	0	0	0
Bac_asv1016	0	0	0	0	0.000146021	0	0	0.000287864	0	0	0	0	0.000138076	0	0	0
Bac_asv1017	0	0	0	0	0	0	0.000222705	0.000287864	0	0	0	0	0	0	0	0
Bac_asv1018	0	0	0	0	0	0	0	0.000287864	0	0	0	0	0	0	0	0
Bac_asv1019	0	0	0	0	0	0	0	0.000287864	0	0	0	0	0	0	0	0
Bac_asv1020	0	0	0	0	0	0	0	0	0	0	0	0	0	0	0.000401999	0
Bac_asv1021	0	0	0	0	0	0	0	0	0	0	0	0	0	0	0.000401999	0
Bac_asv1022	0	0	0	0	0	0	0	0	0	0	0	0	0	0	0.000401999	0
Bac_asv1023	0	0	0	0	0	0	0	0	0	0	0	0	0	0	0.000401999	0
Bac_asv1024	0	0	0	0	0	0	0	0	0	0	0	0	0	0	0	0.000350315
Bac_asv1025	0	0	0	0	0	0	0	0	0	0	0	0	0	0	0	0.000350315
Bac_asv1026	0.000141037	0	0	0	0	0	0	0	0	0	0	0.000213797	0	0	0	0
Bac_asv1027	0.000141037	0	0	0	0	0	0	0	0	0	0	0	0	0	0	0
Bac_asv1028	0.000141037	0	0	0	0	0	0	0	0	0	0	0	0	0	0	0
Bac_asv1029	0.000141037	0	0	0	0	0	0	0	0	0	0.000263477	0	0	0	0	0
Bac_asv1030	0	0.000194951	0	0	0	0	0	0	0	0	0	0	0	0	0	0
Bac_asv1031	0	0.000194951	0	0	0	0	0	0	0	0	0	0	0	0	0	0
Bac_asv1032	0	0.000194951	0	0	0	0	0	0	0	0	0	0	0	0	0	0
Bac_asv1033	0	0	0.000116056	0	0	0	0	0	0	0	0	0	0	0	0	0
Bac_asv1034	0	0	0.000116056	0	0	0	0	0	0	0	0	0	0	0	0	0
Bac_asv1035	0	0	0.000116056	0	0	0	0	0	0	0	0	0	0	0	0	0
Bac_asv1036	0	0	0.000116056	0	0	0	0.000111352	0	0	0	0	0	0	0	0.000114857	0
Bac_asv1037	0	0	0	0	0	0	0	0	0	0	0.000316172	0	0	0	0	0
Bac_asv1038	0	0	0	0	0.000146021	0	0	0	0	0	0.000316172	0	0	0	0	0
Bac_asv1039	0	0	0	0	0	0	0	0	0	0	0	0	0.000165691	0	0	0
Bac_asv1040	0	0	0	0	9.73e-05	0	0	0	0	0	0	0	0.000165691	0	0	0
Bac_asv1041	0	0	0	0	0	0	0	0	0	0	0	0	0	0.000262663	0	0
Bac_asv1042	0	0	0	0	0	0	0	0	0	0	0	0	0	0.000262663	0	0
Bac_asv1043	0	0	0	0	0	0	0	0	0	0	0	0	0	0.000262663	0	0
Bac_asv1044	0	0	0	0	0.000292042	0	0	0	0	0	0	0	0	0	0	0
Bac_asv1045	0	0	0	0	0.000292042	0	0	0	0	0	0	0	0.000110461	0	0	0
Bac_asv1046	0	0	0	0	0.000292042	0	0	0	0	0	0	0	0	0	0	0
Bac_asv1047	0	0	0	0	0	0.000222535	0	0	0	0	0	0	0	0	0	0
Bac_asv1048	0	0	0	0	0	0.000222535	0	0	0	0	0	0	0.000138076	0	0	0
Bac_asv1049	0	0	0	0	0	0.000222535	0	0	0	0	0	0	0	0	0	0
Bac_asv1050	0	0	0	0	0	0.000222535	0	0	0	0	0	0	0	0	0	0
Bac_asv1051	0	0	0	0	0	0	0.000334057	0	0	0	0	0	0	0	0	0
Bac_asv1052	0	0	0	0	0	0.000148357	0.000334057	0	0	0	0	0	0	0	0	0
Bac_asv1053	0	0	0	0	0	0	0	0.000246741	0	0	0	0	0	0	0	0
Bac_asv1054	0	0	0	0	0	0	0	0.000246741	0	0	0	0	0	0	0	0
Bac_asv1055	0	6.5e-05	0	0	0	0	0	0.000246741	0	0	0	0	0	0	0	0
Bac_asv1056	0	0	0	0	0	0	0	0.000246741	0	0	0	0	0	0	0	0
Bac_asv1057	0	0	0	0	0	0	0	0	0	0	0	0	0	0	0.00034457	0
Bac_asv1058	0	0	0	0	0	0	0	0	0	0	0	0	0	0	0	0.00030027
Bac_asv1059	0.000117531	0	0	0	0	0	0	0	0	0	0	0	0	0	0	0
Bac_asv1060	0.000117531	0	0	0	0	0	0	0	0	0	0	0	0	0	0	0
Bac_asv1061	0.000211556	0	0	0	0	0	0	0	0	0	0	0	0	0	0	0
Bac_asv1062	0.000117531	0	0	0	0	0	0	0	0	0	0	0	0	0	0	0
Bac_asv1063	0	0.000162459	0	0	0	0	0	0	0	0	0	0	0	0	0	0
Bac_asv1064	0	0	9.67e-05	0	0	0	0	0	0	0	0	0	0	0	0	0
Bac_asv1065	0	0	9.67e-05	0	0	0	0	0	0	0	0	0	0	0	0	0
Bac_asv1066	0	0.000129967	9.67e-05	0	0	0	0	0	0	0	0	0	0	0	0	0
Bac_asv1067	0	0	0	0.000180558	0	0	0	0	0	0	0	0	0	0	0	0
Bac_asv1068	0	0	0	0.000180558	0	0	0	0	0	0	0	0	0	0	0	0
Bac_asv1069	0	0	0	0	0	0	0	0	0.000461297	0	0	0	0	0	0	0
Bac_asv1070	0	0	0	0	0	0	0	0	0	0	0.000316172	0	0	0	0	0
Bac_asv1071	0	0	0	0	0	0	0	0	0	0	0	0.000356328	0	0	0	0
Bac_asv1072	0	0	0	0	0	0	0	0	0	0	0	0.000356328	0	0	0	0
Bac_asv1073	0	0	0	0	0	0	0	0	0	0	0	0.000356328	0	0	0	0
Bac_asv1074	0	0	0	0	0	0	0	0	0	0	0	0	0.000138076	0	0	0
Bac_asv1075	0	0	0	0	0	0	0	0	0	0	0	0	0.000138076	0	0	0
Bac_asv1076	0	0	0	0	0	0	0	0	0	0	0	0	0	0.000218885	0	0
Bac_asv1077	0	0	0	0	0	0	0	0	0	0	0	0	0	0.000218885	0	0
Bac_asv1078	0	0	0	0	0.000243368	0	0	0	0.000276778	0	0	0	0	0	0	0
Bac_asv1079	0	0	0	0	0.000243368	0.000148357	0	0	0	0	0	0	0	0	0	0
Bac_asv1080	0	0	0	0	0.000194695	0.000185446	0	0	0	0	0	0	0	0	0	0
Bac_asv1081	0	0	0	0	0	0.000185446	0	0	0	0	0	0	0	0	0	0
Bac_asv1082	0	0	0	0	0	0.000185446	0	0	0	0	0	0	0	0	0	0
Bac_asv1083	0	0	0	0	0.000194695	0	0.000278381	0	0	0	0	0	0	0	0.000172285	0
Bac_asv1084	0	0	0	0	0	0	0.000278381	0	0	0	0	0	0	0	0	0
Bac_asv1085	0	0	0	0	0	0	0	0.000205617	0	0	0	0	0	0	0	0
Bac_asv1086	0	6.5e-05	0	0	0	0	0	0.000205617	0	0	0	0	0	0	0	0
Bac_asv1087	0	0	0	0	0	0	0	0.000205617	0	0	0	0	0	0	0	0
Bac_asv1088	0	0	0	0	0	0	0.000222705	0.000205617	0	0	0	0	0	0	0	0
Bac_asv1089	0	0	0	0	0	0	0	0	0	0	0	0	0	0	0.000287142	0
Bac_asv1090	0	0	0	0	0	0	0	0	0	0	0	0	0	0	0.000287142	0
Bac_asv1091	0	0	0	0	0	0	0	0	0	0	0	0	0	0	0.000287142	0
Bac_asv1092	0	0	0	0	0	0	0	0	0	0	0	0	0	0	0.000287142	0
Bac_asv1093	9.4e-05	0	0	0	0	0	0	0	0.000369038	0	0	0	0	0	0	0
Bac_asv1094	9.4e-05	0	0	0	0	0	0	0	0	0	0	0	0	0	0	0
Bac_asv1095	0	0	7.74e-05	0	0	0	0	0	0	0	0	0	0	0	0	0
Bac_asv1096	0	0	0	0.000144446	0	0	0	0	0	0	0	0	0	0	0	0
Bac_asv1097	0	0	0	0	0	0	0	0	0	0.000283366	0.000158086	0	0	0	0.000114857	0
Bac_asv1098	0	0	0	0	0	0	0	0	0	0.000283366	0	0	0	0	0	0
Bac_asv1099	0	0	0	0	0	0	0	0	0	0	0	0	0.000110461	0	0	0
Bac_asv1100	0	0	0	0	0	7.42e-05	0.000222705	0	0	0	0	0	0.000110461	0	0.000172285	0
Bac_asv1101	0	0	0	0	0	0	0	0	0	0	0	0	0.000110461	0	0	0
Bac_asv1102	0	0	0	0	0	0	0	0	0	0	0	0	0.000110461	0	0	0
Bac_asv1103	0	0	0	0	0	0	0	0	0	0	0	0	0.000110461	0	0	0
Bac_asv1104	0	0	0	0	0	0	0	8.22e-05	0	0	0	0	0.000110461	0	0	0
Bac_asv1105	0	0	0	0	0	0	0	0	0	0	0	0	0.000110461	0	0	0
Bac_asv1106	0	0	0	0	0	0	0	0	0	0	0	0	0	0.000175108	0	0
Bac_asv1107	0	0	0	0	0	0	0	0	0	0	0	0	0	0.000175108	0	0
Bac_asv1108	0	0	0	0	0	0	0	0	0	0	0	0	0	0.000175108	0	0
Bac_asv1109	0	0	0	0	0.000194695	0	0	0	0	0	0	0	0	0	0	0
Bac_asv1110	0	0	0	0	0	0	0.000222705	0	0	0	0	0	0	0	0	0
Bac_asv1111	0	0	0	0	0	0	0	0.000164494	0	0	0	0	0	0	0	0
Bac_asv1112	0	0	0	0	0	0	0.000111352	0.000164494	0	0	0	0	0	0	0	0
Bac_asv1113	0	0	0	0	0	0	0	0	0	0	0	0	0	0	0.000229713	0
Bac_asv1114	0	0	0	0	0	0	0	0	0	0	0	0	0	0	0.000229713	0
Bac_asv1115	7.05e-05	0	0	0	0	0	0	0	0	0	0	0	0	0	0	0
Bac_asv1116	7.05e-05	0	0	0	0	0	0	0	0	0	0	0	0	0	0	0
Bac_asv1117	7.05e-05	0	0	0	0	0	0	0	0	0	0	0	0	0	0	0
Bac_asv1118	0	0	0	0	0	0	0	0	0	0.000212525	0	0	0	0	0	0
Bac_asv1119	0	0	0	0	0	0	0	0	0	0	0	0	8.28e-05	0	0	0
Bac_asv1120	0	0	0	0	0	0	0	0	0	0	0	0	8.28e-05	0	0	0
Bac_asv1121	0	0	0	0	0	0	0	0	0	0	0	0	8.28e-05	0	0	0
Bac_asv1122	0	0	0	0	0.000146021	0	0	0	0	0	0	0	0	0	0	0
Bac_asv1123	0	0	0	0	0	0.000111268	0	0	0	0	0	0	0	0	0	0
Bac_asv1124	0	0	0	0	0	0.000111268	0.000111352	0	0	0	0	0	0	0	0	0
Bac_asv1125	0	0	0	0	0	0.000111268	0	0	0	0	0	0	0	0	0	0
Bac_asv1126	0	0	0	0	0	0	0.000278381	0	0	0	0	0	0	0	0	0
Bac_asv1127	0	0	0	0	0	0	0	0.00012337	0	0	0	0	0	0	0	0.000150135
Bac_asv1128	0	0	0	0	0	0	0	0.00012337	0	0	0	0	0	0	0	0
Bac_asv1129	0	0	0	0	0	0	0	0.00012337	0	0	0	0	0	0	0	0
Bac_asv1130	0	0	0	0	0	0	0	0	0	0	0	0	0	0	0.000172285	0
Bac_asv1131	0	0	0	0	0	0	0	0	0	0	0	0	0	0	0	0.000150135
Bac_asv1132	0	0	0	0	0	0	0	0	0	0	0	0	0	0	0	0.000150135
Bac_asv1133	4.7e-05	0	0	0	0	0	0	0	0	0	0	0	0	0	0	0
Bac_asv1134	0	6.5e-05	0	0	0	0	0	0	0	0	0	0	0	0	0	0
Bac_asv1135	0	0	3.87e-05	0	0	0	0	0	0	0	0	0	0	0	0	0
Bac_asv1136	0	0	0	0	0	0	0	0	0	0	0.000105391	0	0	0	0	0
Bac_asv1137	0	0	0	0	0	0	0	0	0	0	0	0	5.52e-05	0	0	0
Bac_asv1138	0	0	0	0	0	0	0	0	0	0	0	0	0	8.76e-05	0	0
Bac_asv1139	0	0	0	0	9.73e-05	0	0	0	0	0	0	0	0	0	0	0
Bac_asv1140	0	0	0	0	9.73e-05	0	0	0	0	0	0	0	0	0	0	0
Bac_asv1141	0	0	0	0	9.73e-05	0	0	0	0	0	0	0	0	0	0	0
Bac_asv1142	0	0	0	0	9.73e-05	0	0	0	0	0	0	0	0	0	0	0
Bac_asv1143	0	0	0	0	0	7.42e-05	0	0	0	0	0	0	0	0	0	0
Bac_asv1144	0	0	0	0	0	0	0.000111352	0	0	0	0	0	0	0	0	0
Bac_asv1145	0	0	0	0	0	0	0	8.22e-05	0	0	0	0	0	0	0	0
Bac_asv1146	0	0	0	0	0	0	0	8.22e-05	0	0	0	0	0	0	0	0
Bac_asv1147	0	0	0	0	0	0	0	0	0	0	0	0	0	0	0.000114857	0
Bac_asv1148	0	0	0	0	0	0	0	0	0	0	0	0	0	0	0.000114857	0
Bac_asv1149	0	0	0	0	0	0	0	0	0	0	0	0	0	0	0	0.00010009
Bac_asv1150	0	0	0	0	0	0	0	0	0	0	5.27e-05	0	0	0	0	0
Bac_asv1151	0	0	0	0	0	0	0	0	0	0	0	0.000142531	0	0	0	0
Bac_asv1152	0	0	0	0	0	0	0	0	0	0	0	0	0	0	5.74e-05	0
Bac_asv1153	0	0	0	0	0	0	0	0	0	0	0	0	0	0	0.000114857	5e-05
Bac_asv1154	0	0	0	0	0	0	0	0	0	0	0	0	0	0	5.74e-05	0
Bac_asv1155	0	0	0	0	0	0	0	0	0	0	0	0	0	0	5.74e-05	0
Bac_asv1156	0	0	0	0	0	0	0	0	0	0	0	0	0	0	5.74e-05	0
Bac_asv1157	0	0	0	0	0	0	0	0	0	0	0	0	0	0	5.74e-05	0
Bac_asv1158	0	0	0	0	0	0	0	0	0	0	0	0	0	0	0	5e-05
Bac_asv1159	0	0	0	0	0	0	0	0	0	0	0	0	0	0	0	5e-05
[truncated: 20 more columns]

## Sheet: 3
Treatment	AG(nmol g−1 soil h−1)	BG(nmol g−1 soil h−1)	CB (nmol g−1 soil h−1)	XS(nmol g−1 soil h−1)	NAG (nmol g−1 soil h−1)	LAP(nmol g−1 soil h−1)	PHOX (nmol g−1 soil h−1)	PEOX(nmol g−1 soil h−1)	AG-T	BG-T	CB-T	XY-T	NAG-T	LAP-T	PHOX-T	PEOX-T	BG_to_NAG_ratio	BG_to_PHOX_ratio	NAG_to_LAP_ratio	Composition	Gross_activity	Shan_total_enzyme
Arable6_1	40.4	120	30.2	52.1	41.2	30.6	46.5	60.4	39.5303	53.5714	28.6528	51.3807	46.3442	58.3969	48.0869	42.7762	1.15595	1.11406	0.793607	-0.182262	-1.29173	2.06085
Arable6_2	43.2	114	35.4	55.4	38.7	27.6	41.6	64.4	42.2701	50.8929	33.5863	54.6351	43.5321	52.6718	43.0196	45.6091	1.16909	1.18301	0.826478	-0.184665	-1.32991	2.06948
Arable6_3	44.6	148	48.7	42.9	55.4	39.7	44.5	74.4	43.6399	66.0714	46.2049	42.3077	62.3172	75.7634	46.0186	52.6912	1.06024	1.43575	0.822524	-0.103035	-0.80769	2.0578
Arable6_4	41.2	129	36.7	48.9	43.4	35.2	42.5	65.2	40.3131	57.5893	34.8197	48.2249	48.8189	67.1756	43.9504	46.1756	1.17965	1.31033	0.726736	-0.162164	-1.15224	2.06094
Restored6_1	73.4	146	79.2	84.1	62.3	39.8	72.8	109.2	71.82	65.1786	75.1423	82.9389	70.0787	75.9542	75.2844	77.3371	0.930076	0.865765	0.922645	0.0489024	0.210772	2.07721
Restored6_2	80.8	134	86.7	84.5	59.8	31.2	94.1	110.6	79.0607	59.8214	82.2581	83.3333	67.2666	59.542	97.3113	78.3286	0.889319	0.614743	1.12973	0.0679167	0.232328	2.06669
Restored6_3	80.4	176	81.2	73.2	74.4	47.4	75.4	141.2	78.6693	78.5714	77.0398	72.1893	83.6895	90.458	77.9731	100	0.938844	1.00767	0.925175	0.0929273	0.702	2.07445
Restored6_4	76.7	157	79.4	78.1	62.4	41.4	78.4	110.2	75.0489	70.0893	75.3321	77.0217	70.1912	79.0076	81.0755	78.0453	0.998548	0.864494	0.888411	0.0580198	0.299964	2.07824
Arable9_1	40.4	171	39.4	68.7	54.4	40.1	58.8	81.2	39.5303	76.3393	37.3814	67.7515	61.1924	76.5267	60.8066	57.5071	1.24753	1.25544	0.799621	-0.0633573	-0.478844	2.05096
Arable9_2	57.4	156	44.5	72.3	49.8	40.4	54.2	88.4	56.1644	69.6429	42.2201	71.3018	56.018	77.0992	56.0496	62.6062	1.24322	1.24252	0.72657	-0.0484894	-0.416705	2.06471
Arable9_3	61.2	212	61.2	55.4	61.2	46.9	55.7	89.9	59.8826	94.6429	58.0645	54.6351	68.8414	89.5038	57.6008	63.6686	1.3748	1.64308	0.769145	-0.00753297	0.0104517	2.05861
Arable9_4	52.2	165	49.2	61.5	48.9	52.4	51.6	87.8	51.0763	73.6607	46.6793	60.6509	55.0056	100	53.3609	62.1813	1.33915	1.38042	0.550056	-0.0488456	-0.300066	2.0497
Restored9_1	89.9	188	92.2	99.5	72.4	51.4	88.4	120.2	87.9648	83.9286	87.4763	98.1262	81.4398	98.0916	91.4168	85.1275	1.03056	0.918087	0.830243	0.133053	1.07348	2.07732
Restored9_2	94.5	179	105.4	101.4	71.5	40.2	96.7	114.4	92.4658	79.9107	100	100	80.4274	76.7176	100	81.0198	0.993575	0.799107	1.04836	0.129574	0.982959	2.07354
Restored9_3	102.2	224	88.9	87.5	88.9	51.8	89.2	134.5	100	100	84.3454	86.2919	100	98.855	92.2441	95.255	1	1.08408	1.01158	0.158903	1.40744	2.07742
Restored9_4	88.8	178	90.5	74.9	87.36	50.2	77.9	115.6	86.8885	79.4643	85.8634	73.8659	98.2677	95.8015	80.5584	81.8697	0.808651	0.986418	1.02574	0.111054	0.857785	2.07536
Note: Since large differences in the order of magnitude of specific activities existed among the eight exoenzymes, we first conducted a simple mathematical transformation through dividing the original data of each exoenzyme by its maximum value observed in the dataset of samples, and then multiplying it by 100
Furthermore, the mean of all standardized exoenzyme activities was used as the gross activity index of the whole exoenzyme profile.
Based on the proportions of the eight exoenzymes, the principal coordinates analysis (PCoA) was conducted and the PCo1 scores were used as the indicator of exoenzyme composition.
We calculated Shannon diversity of the whole exoenzyme profile (eight exoenzymes), C degrading exoenzymes (four C hydrolases and two oxidases), hydrolase (four C hydrolases and two N hydrolases), C hydrolase (four exoenzymes), using the formula H’= (-∑Pi[lnPi]), where Pi was the proportion of a particular exoenzyme activity to the sum of activities of all exoenzymes [24].
The bold values in the table represent the maximum value of each enzyme. T represents transformation. Shan represents Shannon index.
Abbreviations: α-1,4-glucosidase (AG), β-1,4-glucosidase (BG), cellobiohydrolase (CB), xylosidase (XS), β-1,4-N-acetyl-glucosaminidase (NAG), leucine aminopeptidase (LAP), phenol oxidase (PHOX), peroxidases (PEOX),T (transformation), Shan (Shannon index).

## Sheet: 4A
Treatment	TOC	DOC	CKMnO4	TN	DN	TOC/TN	DOC/DN	DOC/TOC	CKMnO4/TOC	Bac_Composition	Fun_Composition	Pro_Composition	Nem_Composition	Whole_microbiota_Composition	Bac_ShannonIndex	Fun_ShannonIndex	Pro_ShannonIndex	Nem_ShannonIndex	Whole_microbiota_ShannonIndex	Bac_Genecopy	Fun_Genecopy	Pro_Abundance	Nem_Abundance	Whole_microbiota_Abundance	F/B	NCR	NCI	PCI	BG:NAG	BG:PHOX	Composition	Shan_total	Shan_C-deg	Shan_hydro	Shan_C_hydro	Grossactivity	NAG:LAP
Arable6_1	12.2	0.39	2.01	1.08	0.095	11.296	4.129	3.198	16.475	-0.35	-0.225	-0.298325	-0.159	-0.258013	8.018	6.667	3.03048	2.291	-0.241666	1.94	1.15	1.038	2.57	-1.111	0.0592784	0.761905	13.8889	0.0547	1.15595	1.11406	-0.185079	2.06085	1.77262	1.76769	1.35841	-1.29173	0.793607
Arable6_2	12.5	0.433	1.86	0.97	0.086	12.887	5.048	3.461	14.88	-0.349	-0.318	-0.272046	-0.092	-0.257876	8.245	6.034	2.99522	2.363	-0.503791	1.7	1.34	1.234	3.22	-1.047	0.0788235	0.726027	13.7097	0.0565	1.16909	1.18301	-0.18575	2.06948	1.78044	1.77899	1.36974	-1.32991	0.826478
Arable6_3	12.8	0.404	1.91	1.18	0.09	10.847	4.501	3.158	14.922	-0.345	-0.335	-0.310061	-0.196	-0.296552	7.576	6.047	2.27095	2.244	-1.15376	1.71	1.24	1.158	3.03	-1.099	0.0725146	0.706667	18.3333	0.0799	1.06024	1.43575	-0.105455	2.0578	1.77911	1.76632	1.36848	-0.80769	0.822524
Arable6_4	11.8	0.388	1.89	1.12	0.092	10.536	4.208	3.285	16.017	-0.339	-0.306	-0.292452	-0.254	-0.29782	7.707	6.106	3.20878	2.09	-0.73173	1.84	1.17	0.926	2.94	-1.089	0.063587	0.75	14.876	0.0645	1.17965	1.31033	-0.165378	2.06094	1.77974	1.76877	1.36845	-1.15224	0.726736
Restored6_1	23.8	0.633	3.17	1.3	0.121	18.308	5.215	2.66	13.319	0.442	0.321	0.128133	0.118	0.252163	9.175	6.728	3.97092	3.004	1.24854	3.27	2.78	1.817	8.89	0.649	0.0850153	0.690141	26.8293	0.0536	0.930076	0.865765	0.0516231	2.07721	1.78913	1.78897	1.38254	0.210772	0.922645
Restored6_2	22.9	0.664	2.94	1.42	0.11	16.127	6.054	2.9	12.838	0.431	0.297	0.200232	0.127	0.263818	9.343	7.012	4.13668	2.818	1.36661	3.64	3.14	2.048	7.45	0.69	0.0862637	0.626866	17.5439	0.0381	0.889319	0.614743	0.0729275	2.06669	1.78204	1.78183	1.37804	0.232328	1.12973
Restored6_3	23.8	0.598	3.08	1.34	0.115	17.761	5.204	2.512	12.941	0.408	0.302	0.192357	0.142	0.261154	8.981	7.091	4.03913	2.901	1.28348	2.98	2.92	1.718	7.64	0.432	0.0979866	0.617647	24.7312	0.0336	0.938844	1.00767	0.0944548	2.07445	1.78599	1.78924	1.3857	0.702	0.925175
Restored6_4	24.1	0.616	3.01	1.44	0.113	16.736	5.462	2.554	12.49	0.41	0.289	0.230823	0.136	0.266453	9.254	6.782	3.93898	2.739	0.994315	3.12	2.88	1.577	7.12	0.398	0.0923077	0.607843	26.4706	0.0349	0.998548	0.864494	0.0604694	2.07824	1.79079	1.79077	1.38568	0.299964	0.888411
Arable9_1	10.8	0.288	1.97	0.87	0.101	12.414	2.836	2.663	18.241	-0.358	-0.33	0.0608279	-0.06	-0.17181	7.584	6.136	3.04928	2.451	-0.579005	2.42	1.42	1.258	3.39	-0.764	0.0586777	0.761905	16.129	0.0648	1.24753	1.25544	-0.0675579	2.05096	1.75968	1.75403	1.33806	-0.478844	0.799621
Arable9_2	12.6	0.315	2.21	1.14	0.092	11.053	3.447	2.503	17.54	-0.357	-0.368	-0.262067	-0.113	-0.275046	7.648	5.46	2.88486	2.422	-0.986083	2.08	1.57	1.469	3.75	-0.783	0.0754808	0.740741	12.766	0.0496667	1.24322	1.24252	-0.0508357	2.06471	1.77782	1.77307	1.36621	-0.416705	0.72657
Arable9_3	11.4	0.31	1.94	0.99	0.098	11.515	3.147	2.717	17.018	-0.372	-0.382	-0.304971	-0.148	-0.301833	7.819	5.207	3.0029	2.441	-0.900924	2.35	1.61	0.678	4.11	-0.635	0.0685106	0.77381	14.8438	0.0488	1.3748	1.64308	-0.00915244	2.05861	1.7716	1.76815	1.35904	0.0104517	0.769145
Arable9_4	10.9	0.268	2.11	1.08	0.112	10.093	2.402	2.457	19.358	-0.345	-0.383	-0.256228	-0.207	-0.300417	7.686	6.015	3.26006	2.278	-0.660688	2.41	1.55	1.654	4.02	-0.645	0.0643154	0.77907	13.8686	0.0354	1.33915	1.38042	-0.0529982	2.0497	1.78037	1.75544	1.37069	-0.300066	0.550056
Restored9_1	21.6	0.492	2.89	1.51	0.121	14.305	4.056	2.28	13.38	0.451	0.379	0.270999	0.135	0.308964	9.646	5.597	3.98526	3.009	0.196652	4.42	3.66	1.032	9.66	1.393	0.0828054	0.728395	23.4043	0.0468	1.03056	0.918087	0.13469	2.07732	1.79038	1.78917	1.38457	1.07348	0.830243
Restored9_2	20.5	0.477	3.12	1.36	0.124	15.074	3.831	2.325	15.22	0.08	0.309	0.353927	0.21	0.238151	8.999	6.013	3.74258	2.941	0.311221	4.88	4.11	1.711	7.95	1.455	0.0842213	0.703704	18.0328	0.0765	0.993575	0.799107	0.134295	2.07354	1.78719	1.78581	1.38231	0.982959	1.04836
Restored9_3	24.4	0.561	2.91	1.39	0.131	17.554	4.273	2.3	11.926	0.273	0.374	0.274612	0.159	0.270339	8.536	5.986	3.42401	2.89	0.167111	3.89	3.72	2.059	8.18	1.043	0.0956298	0.675	21.4953	0.0806	1	1.08408	0.160457	2.07742	1.78959	1.78913	1.38312	1.40744	1.01158
Restored9_4	22.2	0.525	2.88	1.47	0.134	15.102	3.933	2.367	12.973	0.32	0.377	0.284239	0.202	0.295825	8.993	5.405	3.62574	2.95	0.183632	4.02	3.88	2.989	8.01	1.112	0.0965174	0.72	17.757	0.0254	0.808651	0.986418	0.113289	2.07536	1.79035	1.78692	1.3842	0.857785	1.02574

## Sheet: 4B
Treatment	Bac_avgK	Fun_avgK	Pro_avgK	Nem_avgK	Whole_microbiota_avgK	Bac_avgCC	Fun_avgCC	Pro_avgCC	Nem_avgCC	Whole_microbiota_avgCC	Bac_GD	Fun_GD	Pro_GD	Nem_GD	Whole_microbiota_GD	Bac_Con	Fun_Con	Pro_Con	Nem_Con	Whole_microbiota_Con	Bac_mod	Fun_mod	Pro_mod	Nem_mod	Whole_microbiota_mod	Bac_Robustness	Fun_Robustness	Pro_Robustness	Nem_Robustness	Whole_microbiota_Robustness	avgK_enzyme	avgCC_enzyme	GD_enzyme	Con_enzyme	modularity_enzyme	Robustness_enzyme
Arable6_1	11.0541	9.49038	1	2.53333	25.8741	0.843745	0.894392	1.1	0.48	0.950735	4.60597	3.42674	1.1	2.9011	3.39516	0.0500183	0.0458473	0.2	0.180952	0.0453137	0.787036	0.776395	0.666667	0.358726	0.645119	0.294434	0.345222	0.363333	0.131429	0.34773	1.71429	0.375	1.93333	0.285714	0.208333	0
Arable6_2	10.6078	9.13295	2.36364	2.47059	18.1379	0.805714	0.876575	2.1	0.622642	0.864215	4.64155	3.46537	2.1	1.80435	3.5485	0.0522554	0.0530985	0.236364	0.154412	0.0368657	0.779288	0.697362	0.390533	0.502268	0.756883	0.295862	0.32	0.310909	0.232857	0.346206	1.71429	0.375	1.93333	0.285714	0.208333	0
Arable6_3	9.05263	5.98639	1.84615	1.33333	13.4312	0.779234	0.623039	3.1	0	0.751727	4.83702	3.73396	3.1	2.06452	3.66193	0.0478975	0.0410027	0.153846	0.0952381	0.0303872	0.767172	0.698732	0.666667	0.555	0.739488	0.270163	0.317842	0.372308	0.103333	0.3175	1.14286	0	1.57143	0.190476	0.40625	0
Arable6_4	8.86228	5.77914	1.77778	1.07692	12.9306	0.731774	0.629537	4.1	0	0.718422	4.01727	3.66097	4.1	1.45455	3.62108	0.0533872	0.0356737	0.104575	0.0897436	0.0289925	0.704311	0.73172	0.773438	0.693878	0.729367	0.276037	0.319554	0.401111	0.103636	0.333233	1.71429	0.375	1.93333	0.285714	0.208333	0
Restored6_1	16.6813	6.6875	2.35294	2.33333	21.3025	0.849315	0.751841	5.1	0.244898	0.892463	5.90969	4.91715	5.1	3.65476	5.61799	0.045954	0.0299888	0.0713012	0.101449	0.0266615	0.728113	0.768534	0.69	0.611607	0.736522	0.442161	0.310045	0.311765	0.172917	0.389464	2.75	0.75	1.26667	0.392857	0.0454545	0.13
Restored6_2	17.6539	7.29057	2	2.58333	24.8894	0.878814	0.814497	6.1	0.272727	0.915271	6.03011	4.90502	6.1	2.73214	5.82063	0.0450356	0.0276158	0.0606061	0.112319	0.0278405	0.737668	0.807326	0.757785	0.573881	0.735479	0.428273	0.308206	0.350606	0.19125	0.367437	1	1	1	0.2	0	0
Restored6_3	13.3103	7.19231	10	2.6087	22.0826	0.732491	0.805491	7.1	0.445946	0.883202	3.83059	4.78501	7.1	2.36364	6.16831	0.0418564	0.0277695	0.285714	0.118577	0.0268645	0.715615	0.800054	0.097037	0.615	0.722633	0.446814	0.30469	0.392353	0.181739	0.392432	2.75	0.75	1.26667	0.392857	0.0454545	0.13
Restored6_4	13.438	7.42105	2.68966	1.88889	18.4182	0.750894	0.809092	8.1	0.36	0.80871	6.30637	4.60865	8.1	2.25	6.03704	0.0371216	0.0326919	0.0960591	0.111111	0.0239508	0.7198	0.771932	0.473373	0.641869	0.752647	0.446814	0.306368	0.320741	0.231765	0.412849	2.75	0.75	1.26667	0.392857	0.0454545	0.13
Arable9_1	3.97468	2.10811	2	2.44444	6.97037	0.61894	0.693227	9.1	0.415385	0.912454	2.5891	5.00169	9.1	2.90833	3.90876	0.0509575	0.0191646	1	0.143791	0.0259122	0.650675	0.879283	-0.222222	0.354339	0.644222	0.266216	0.237905	0	0.105625	0.292638	1.66667	0.5	1.7	0.333333	0.22	0
Arable9_2	3.58696	1.95918	3.89474	1.875	6.20598	0.536215	0.47027	10.1	0.72	0.877038	3.0404	4.32143	10.1	1.40909	3.9739	0.0394171	0.0201978	0.216374	0.125	0.0206866	0.654178	0.863878	0.398831	0.595556	0.718273	0.278667	0.232747	0.402222	0.157143	0.29407	1.71429	0.375	1.93333	0.285714	0.208333	0
Arable9_3	3.68421	2.10638	4.31579	1.375	5.84709	0.666075	0.491379	11.1	0	0.887093	4.10471	4.45087	11.1	2.13889	3.89659	0.0326036	0.0226493	0.239766	0.0916667	0.0179359	0.71407	0.834354	0.226056	0.549587	0.701387	0.274352	0.223176	0.384211	0.116154	0.268558	1.14286	0	1.57143	0.190476	0.40625	0
Arable9_4	3.95699	1.87234	3.46154	1.28571	6.0456	0.650048	0.525974	12.1	0	0.891332	2.87108	2.99672	12.1	1.6875	4.092	0.0430108	0.0201327	0.138462	0.0989011	0.0197569	0.69673	0.873257	0.574815	0.716049	0.693321	0.282069	0.264118	0.412308	0.0842857	0.314949	1.71429	0.375	1.93333	0.285714	0.208333	0
Restored9_1	33.8125	3.4069	2.77419	2.33333	19.6423	0.999667	0.640777	13.1	0.244898	0.989892	1.03598	4.80245	13.1	3.65476	3.83563	0.212657	0.023659	0.0924731	0.101449	0.0400046	0.105929	0.792285	0.55814	0.611607	0.533605	0.415105	0.27037	0.333793	0.172917	0.304089	2.75	0.75	1.26667	0.392857	0.0454545	0.13
Restored9_2	44.0365	2.85315	2.76923	2.78261	33.7101	0.999851	0.670487	14.1	0.418605	0.997292	1.02106	5.79402	14.1	2.60265	3.41595	0.202002	0.0200926	0.110769	0.126482	0.0619671	0.508763	0.854827	0.384259	0.552734	0.531193	0.451244	0.293778	0.411429	0.17913	0.371406	2.75	0.75	1.26667	0.392857	0.0454545	0.13
Restored9_3	12.0664	3.03268	2.55172	2.57143	12.2438	0.966239	0.513295	15.1	0.421875	0.959038	6.11604	5.57646	15.1	2.11702	6.78216	0.0502766	0.0199518	0.091133	0.128571	0.0216705	0.595276	0.793456	0.420745	0.5631	0.619968	0.426128	0.288973	0.317308	0.183333	0.350093	2.75	0.75	1.26667	0.392857	0.0454545	0.13
Restored9_4	9.73913	2.74419	2.11429	2	11.4775	0.918103	0.619318	16.1	0.264706	0.949271	7.01771	5.72129	16.1	2.52809	7.15296	0.035415	0.021439	0.0621849	0.1	0.0198917	0.736756	0.86712	0.657414	0.600907	0.650055	0.450855	0.286387	0.339091	0.2185	0.366625	2.75	0.75	1.26667	0.392857	0.0454545	0.13

## Sheet: 4C
Treatment	Bac_positive	Fun_positive	Pro_positive	Nem_positive	Whole_microbiota_positive	Bac_negative	Fun_negative	Pro_negative	Nem_negative	Whole_microbiota_negative	Bac_keystone	Fun_keystone	Pro_keystone	Nem_keystone	Whole_microbiota_keystone	Bac_module	Fun_module	Pro_module	Nem_module	Whole_microbiota_module	Grossactivity
Arable6_1	5204	5838	7	10	30213	2270	1467	0	9	8558	0	0	0	0	32	25	23	3	2	47	-1.29173
Arable6_2	5202	4636	14	13	23654	2132	1380	0	8	8026	0	0	0	0	1	21	19	4	3	46	-1.32991
Arable6_3	4191	3304	12	3	17326	2064	1064	0	7	7173	0	6	0	0	7	21	19	5	3	47	-0.80769
Arable6_4	3718	3789	32	3	17846	1934	1168	0	4	6976	2	0	0	0	3	17	23	7	4	47	-1.15224
Restored6_1	12819	7956	59	13	49220	1425	2437	8	15	10500	2	0	0	0	0	18	24	13	4	55	0.210772
Restored6_2	13002	9977	88	17	57545	1616	3133	4	14	12771	14	0	0	0	20	15	30	13	4	50	0.232328
Restored6_3	10067	10241	188	15	52874	1454	2949	4	15	11458	6	0	0	1	23	18	31	8	5	53	0.702
Restored6_4	11078	8699	55	11	47043	1726	2398	6	11	10426	0	0	0	1	24	22	23	10	5	40	0.299964
Arable9_1	578	753	3	11	4027	453	598	0	11	2773	2	6	0	0	1	14	27	1	3	36	-0.478844
Arable9_2	810	639	53	8	4567	636	599	0	7	3167	0	4	0	0	8	18	23	5	4	43	-0.416705
Arable9_3	915	619	46	3	4639	718	554	0	8	3674	1	0	0	0	1	19	19	6	3	53	0.0104517
Arable9_4	768	548	86	3	4629	554	501	0	6	2928	0	6	0	0	1	15	22	8	5	50	-0.300066
Restored9_1	5414	1647	81	13	15527	841	1554	10	15	6802	0	1	0	0	0	17	30	10	4	53	1.07348
Restored9_2	8583	1695	66	16	21810	778	1421	4	16	6068	0	6	0	0	22	21	27	7	4	51	0.982959
Restored9_3	5544	2058	73	13	16318	755	1805	14	14	6763	0	0	0	0	13	19	29	10	4	44	1.40744
Restored9_4	6584	1391	55	13	16871	858	1216	12	8	7076	1	0	0	1	9	18	23	13	5	45	0.857785
